# Supplementary material for: Artificial sounds following biological rules: A novel approach for non-verbal communication in HRI
Source: Sci Rep. 2020 Apr 27;10:7080. doi: 10.1038/s41598-020-63504-8 (PMC7184580; doi:10.1038/s41598-020-63504-8)
Supplement: Supplementary file 1 — Supplemantary information. [file 41598_2020_63504_MOESM1_ESM.csv]

testid	position	valence	intensity	reactiontime	cat	id	f0	cl	sex	country	dogowner	age	finished	test_e	lang	fill	loud
27	8	-23	59	10,86	1	1	65	0,07	female	Hungary	haddog	38	1	1	1	70	77,18
63	68	4	31	6,73	1	1	65	0,07	female	United States	hasdog	64	1	1	0	70	77,18
80	6	-26	7	6,71	1	1	65	0,07	female	Hungary	hasdog	39	0	1	1	22	77,18
105	32	-2	9	5,21	1	1	65	0,07	female	Portugal	hasdog	53	1	1	0	70	77,18
151	65	-42	13	2,88	1	1	65	0,07	male	Brazil	haddog	28	1	1	0	70	77,18
168	53	32	33	4,25	1	1	65	0,07	female	Spain	never	26	1	1	0	70	77,18
203	23	0	13	3,88	1	1	65	0,07	female	Italy	hasdog	31	1	1	0	70	77,18
204	27	-1	19	6,69	1	1	65	0,07	female	Germany	never	24	1	1	0	70	77,18
238	26	-44	64	6,05	1	1	65	0,07	female	Spain	hasdog	36	1	1	0	70	77,18
312	40	-24	14	2,79	1	1	65	0,07	male	Hungary	hasfamilydog	48	1	1	0	70	77,18
326	36	25	13	17,09	1	1	65	0,07	male	Hungary	hadfamilydog	60	1	1	0	70	77,18
337	23	-36	10	4,03	1	1	65	0,07	male	Hungary	hadfamilydog	26	1	1	0	70	77,18
338	25	20	16	2,97	1	1	65	0,07	male	Hungary	hasfamilydog	28	1	1	0	70	77,18
13	68	9	18	6,595	1	2	65	0,16	male	Hungary	never	34	1	1	1	70	79,86
20	54	11	11	1,601	1	2	65	0,16	female	Hungary	hasdog	42	1	1	1	70	79,86
22	10	12	51	7,18	1	2	65	0,16	female	France	never	24	1	1	0	70	79,86
53	42	14	46	11,28	1	2	65	0,16	male	Hungary	hasfamilydog	23	1	1	1	70	79,86
60	13	-50	8	1,17	1	2	65	0,16	male	Hungary	hasdog	30	1	1	1	70	79,86
74	65	-47	24	5,59	1	2	65	0,16	female	Hungary	hasdog	51	1	1	1	70	79,86
76	73	-1	0	2,60	1	2	65	0,16	female	United Kingdom	hasdog	54	1	1	0	70	79,86
83	24	0	25	5,77	1	2	65	0,16	female	United Kingdom	hasdog	49	1	1	0	70	79,86
87	10	37	37	4,61	1	2	65	0,16	female	Hungary	hasdog	33	0	1	1	31	79,86
106	40	19	63	9,06	1	2	65	0,16	female	Hungary	hasdog	51	1	1	1	70	79,86
130	52	-10	17	4,95	1	2	65	0,16	female	Ireland	hasdog	41	1	1	0	70	79,86
133	28	28	7	4,75	1	2	65	0,16	female	United Kingdom	hasdog	48	1	1	0	70	79,86
171	31	15	34	3,32	1	2	65	0,16	female	Brazil	never	30	1	1	0	70	79,86
182	43	-21	77	3,03	1	2	65	0,16	female	United Kingdom	hasdog	61	1	1	0	70	79,86
233	28	-11	88	12,81	1	2	65	0,16	female	Italy	hasdog	28	1	1	0	70	79,86
242	17	26	62	7,22	1	2	65	0,16	female	United Kingdom	hasdog	42	1	1	0	70	79,86
285	32	14	39	1,90	1	2	65	0,16	female	Romania	hasfamilydog	21	0	1	0	42	79,86
288	17	1	25	8,51	1	2	65	0,16	female	Hungary	hadfamilydog	26	1	1	0	70	79,86
291	33	-1	68	3,09	1	2	65	0,16	male	Hungary	hasfamilydog	53	1	1	0	70	79,86
305	59	-12	12	2,60	1	2	65	0,16	male	Hungary	never	61	1	1	0	70	79,86
313	17	0	96	6,63	1	2	65	0,16	male	Hungary	hasfamilydog	26	1	1	0	70	79,86
338	18	5	14	7,76	1	2	65	0,16	male	Hungary	hasfamilydog	28	1	1	0	70	79,86
351	12	7	37	5,71	1	2	65	0,16	female	United Kingdom	hasdog	41	1	1	0	70	79,86
17	35	-50	25	5,922	1	3	65	0,46	female	Hungary	hasdog	25	1	1	1	70	82,71
25	56	0	32	11,50	1	3	65	0,46	female	Hungary	never	27	1	1	1	70	82,71
35	7	-1	11	10,24	1	3	65	0,46	female	Hungary	hasdog	25	0	1	1	6	82,71
70	25	0	0	8,44	1	3	65	0,46	female	Canada	hasdog	35	0	1	0	26	82,71
79	7	3	34	7,56	1	3	65	0,46	female	Hungary	hasdog	63	0	1	1	3	82,71
89	15	-50	19	4,98	1	3	65	0,46	female	Hungary	hasdog	28	1	1	1	70	82,71
129	44	25	6	4,45	1	3	65	0,46	female	Canada	hasdog	40	1	1	0	70	82,71
138	27	0	4	10,13	1	3	65	0,46	female	United States	hasdog	51	1	1	0	70	82,71
149	30	29	24	5,33	1	3	65	0,46	female	Austria	hasdog	35	1	1	0	70	82,71
165	42	43	17	2,51	1	3	65	0,46	female	Colombia	hasdog	31	1	1	0	70	82,71
166	9	39	14	5,83	1	3	65	0,46	female	Germany	hasdog	29	0	1	0	5	82,71
185	33	47	26	30,40	1	3	65	0,46	female	Brazil	hasdog	51	1	1	0	70	82,71
194	62	4	5	4,85	1	3	65	0,46	female	United States	hasdog	43	1	1	0	70	82,71
198	68	6	30	5,66	1	3	65	0,46	female	Germany	haddog	40	1	1	0	70	82,71
225	73	38	25	4,47	1	3	65	0,46	male	Spain	hasdog	60	1	1	0	70	82,71
256	32	-43	30	2,50	1	3	65	0,46	female	Spain	hasdog	37	1	1	0	70	82,71
283	28	-2	1	7,31	1	3	65	0,46	female	Spain	hasdog	41	1	1	0	70	82,71
300	22	-23	28	1,74	1	3	65	0,46	female	Spain	hadfamilydog	28	1	1	0	70	82,71
306	24	49	5	3,68	1	3	65	0,46	male	Hungary	hasfamilydog	45	1	1	0	70	82,71
322	56	0	71	2,99	1	3	65	0,46	male	Hungary	never	25	1	1	0	70	82,71
338	63	-1	38	3,89	1	3	65	0,46	male	Hungary	hasfamilydog	28	1	1	0	70	82,71
15	11	0	4	6,357	1	4	65	0,76	male	Hungary	hasdog	47	1	1	1	70	81,97
41	37	7	8	7,25	1	4	65	0,76	female	Hungary	hasdog	23	1	1	1	70	81,97
46	11	-27	38	3,15	1	4	65	0,76	female	Italy	hasdog	33	0	1	0	7	81,97
74	43	-12	25	6,96	1	4	65	0,76	female	Hungary	hasdog	51	1	1	1	70	81,97
76	38	0	0	7,27	1	4	65	0,76	female	United Kingdom	hasdog	54	1	1	0	70	81,97
78	36	50	8	3,92	1	4	65	0,76	female	Hungary	hasdog	37	1	1	1	70	81,97
89	60	-7	49	3,59	1	4	65	0,76	female	Hungary	hasdog	28	1	1	1	70	81,97
112	37	0	89	6,61	1	4	65	0,76	female	Hungary	hasdog	60	1	1	1	70	81,97
165	12	1	11	2,84	1	4	65	0,76	female	Colombia	hasdog	31	1	1	0	70	81,97
173	22	25	12	5,62	1	4	65	0,76	female	Finland	hasdog	38	0	1	0	33	81,97
186	25	0	2	4,44	1	4	65	0,76	female	Germany	hasdog	53	1	1	0	70	81,97
279	61	-6	7	2,60	1	4	65	0,76	female	Costa Rica	hasdog	36	1	1	0	70	81,97
291	32	-1	16	6,21	1	4	65	0,76	male	Hungary	hasfamilydog	53	1	1	0	70	81,97
300	19	-44	0	5,07	1	4	65	0,76	female	Spain	hadfamilydog	28	1	1	0	70	81,97
321	9	0	0	-1,00	1	4	65	0,76	male	Hungary	hasdog	21	0	1	0	7	81,97
328	35	48	3	4,70	1	4	65	0,76	female	Hungary	hadfamilydog	22	1	1	0	70	81,97
335	8	45	12	6,73	1	4	65	0,76	male	Hungary	never	29	1	1	0	70	81,97
352	21	0	0	9,22	1	4	65	0,76	male	United Kingdom	hasdog	42	1	1	0	70	81,97
13	11	-10	14	7,232	1	5	65	1,06	male	Hungary	never	34	1	1	1	70	83,39
38	13	6	39	9,15	1	5	65	1,06	male	Hungary	never	18	1	1	1	70	83,39
77	14	0	3	4,69	1	5	65	1,06	female	Hungary	hasdog	33	0	1	1	42	83,39
85	30	50	0	5,70	1	5	65	1,06	female	Hungary	haddog	35	1	1	1	70	83,39
88	51	1	24	1,72	1	5	65	1,06	female	Poland	hasdog	24	1	1	0	70	83,39
89	10	-50	0	8,32	1	5	65	1,06	female	Hungary	hasdog	28	1	1	1	70	83,39
135	8	50	40	7,13	1	5	65	1,06	female	Hungary	hasdog	43	0	1	1	21	83,39
164	27	11	0	7,73	1	5	65	1,06	female	Ireland	hasdog	55	1	1	0	70	83,39
182	53	-21	49	3,18	1	5	65	1,06	female	United Kingdom	hasdog	61	1	1	0	70	83,39
201	12	13	0	3,20	1	5	65	1,06	female	Italy	hasdog	37	1	1	0	70	83,39
215	34	49	46	3,41	1	5	65	1,06	female	Spain	hasdog	43	1	1	0	70	83,39
228	58	0	5	6,23	1	5	65	1,06	female	Uruguay	hasdog	59	1	1	0	70	83,39
246	17	0	1	11,66	1	5	65	1,06	female	United States	hasdog	58	1	1	0	70	83,39
283	6	1	0	25,45	1	5	65	1,06	female	Spain	hasdog	41	1	1	0	70	83,39
290	57	50	74	5,74	1	5	65	1,06	female	Spain	hasdog	38	1	1	0	70	83,39
297	70	13	26	4,97	1	5	65	1,06	female	Hungary	hasfamilydog	13	1	1	0	70	83,39
303	37	38	5	10,12	1	5	65	1,06	male	Hungary	hasfamilydog	47	1	1	0	70	83,39
306	48	47	8	6,01	1	5	65	1,06	male	Hungary	hasfamilydog	45	1	1	0	70	83,39
311	24	0	4	4,20	1	5	65	1,06	female	Hungary	never	19	1	1	0	70	83,39
320	12	0	0	-1,00	1	5	65	1,06	male	Hungary	hasfamilydog	28	1	1	0	70	83,39
325	44	14	20	3,88	1	5	65	1,06	male	Hungary	hasfamilydog	37	1	1	0	70	83,39
330	52	31	65	41,57	1	5	65	1,06	male	Brazil	hasdog	47	1	1	0	70	83,39
334	21	0	1	7,49	1	5	65	1,06	male	Spain	hasdog	46	1	1	0	70	83,39
335	71	38	12	3,20	1	5	65	1,06	male	Hungary	never	29	1	1	0	70	83,39
348	47	-17	27	5,45	1	5	65	1,06	male	Hungary	hasdog	48	1	1	0	70	83,39
20	16	10	5	4,745	1	6	65	1,96	female	Hungary	hasdog	42	1	1	1	70	83,09
23	49	0	0	4,06	1	6	65	1,96	female	Italy	hasdog	34	1	1	0	70	83,09
25	43	-17	12	12,29	1	6	65	1,96	female	Hungary	never	27	1	1	1	70	83,09
40	19	-20	13	2,85	1	6	65	1,96	female	Maced�nia	hasdog	17	1	0	0	70	83,09
48	13	-1	0	8,00	1	6	65	1,96	female	Serbia	hasdog	41	0	1	0	23	83,09
58	11	20	8	4,89	1	6	65	1,96	female	Hungary	hasdog	31	0	1	1	9	83,09
68	32	-1	21	5,46	1	6	65	1,96	female	Poland	hasdog	37	1	1	0	70	83,09
87	19	6	0	5,58	1	6	65	1,96	female	Hungary	hasdog	33	0	1	1	31	83,09
125	12	-6	10	8,17	1	6	65	1,96	female	United Kingdom	hasdog	59	1	1	0	70	83,09
146	24	0	0	4,59	1	6	65	1,96	female	United States	hasdog	57	1	1	0	70	83,09
149	73	3	16	4,17	1	6	65	1,96	female	Austria	hasdog	35	1	1	0	70	83,09
154	30	0	1	15,86	1	6	65	1,96	male	Spain	hadfamilydog	55	1	1	0	70	83,09
162	71	-4	84	9,40	1	6	65	1,96	female	Canada	haddog	58	1	1	0	70	83,09
186	14	0	16	7,36	1	6	65	1,96	female	Germany	hasdog	53	1	1	0	70	83,09
199	27	0	0	2,31	1	6	65	1,96	female	Netherlands	never	24	1	1	0	70	83,09
221	58	-1	37	13,72	1	6	65	1,96	female	Paraguay	hasdog	58	1	1	0	70	83,09
233	69	-32	89	9,41	1	6	65	1,96	female	Italy	hasdog	28	1	1	0	70	83,09
268	16	-29	0	12,29	1	6	65	1,96	female	Spain	hasdog	46	1	1	0	70	83,09
280	54	0	38	3,39	1	6	65	1,96	female	Spain	hasdog	39	1	1	0	70	83,09
283	73	0	0	7,36	1	6	65	1,96	female	Spain	hasdog	41	1	1	0	70	83,09
286	13	29	54	5,93	1	6	65	1,96	female	Spain	haddog	55	1	1	0	70	83,09
290	30	-50	71	7,00	1	6	65	1,96	female	Spain	hasdog	38	1	1	0	70	83,09
301	56	50	0	3,44	1	6	65	1,96	female	Spain	hasdog	26	1	1	0	70	83,09
307	10	-41	0	4,72	1	6	65	1,96	male	Azerbajdzs�n	never	51	1	1	0	70	83,09
315	15	0	1	9,48	1	6	65	1,96	female	Hungary	hasdog	30	1	1	0	70	83,09
318	32	-29	13	15,93	1	6	65	1,96	male	Hungary	never	27	1	1	0	70	83,09
336	15	0	4	5,36	1	6	65	1,96	male	Hungary	hadfamilydog	23	1	1	0	70	83,09
15	19	-4	64	5,615	1	7	165	0,07	male	Hungary	hasdog	47	1	1	1	70	77,00
23	24	0	0	13,34	1	7	165	0,07	female	Italy	hasdog	34	1	1	0	70	77,00
53	59	-50	80	0,77	1	7	165	0,07	male	Hungary	hasfamilydog	23	1	1	1	70	77,00
68	21	-2	61	6,74	1	7	165	0,07	female	Poland	hasdog	37	1	1	0	70	77,00
69	51	0	18	2,75	1	7	165	0,07	female	Australia	hasdog	28	1	1	0	70	77,00
74	54	-5	67	6,57	1	7	165	0,07	female	Hungary	hasdog	51	1	1	1	70	77,00
78	35	-47	61	7,00	1	7	165	0,07	female	Hungary	hasdog	37	1	1	1	70	77,00
85	23	32	25	8,61	1	7	165	0,07	female	Hungary	haddog	35	1	1	1	70	77,00
88	50	0	25	3,08	1	7	165	0,07	female	Poland	hasdog	24	1	1	0	70	77,00
105	53	3	12	1,67	1	7	165	0,07	female	Portugal	hasdog	53	1	1	0	70	77,00
120	32	0	6	7,81	1	7	165	0,07	female	United Kingdom	hasdog	24	1	1	0	70	77,00
123	25	0	18	2,30	1	7	165	0,07	female	Poland	hasdog	42	1	1	0	70	77,00
129	36	27	15	5,22	1	7	165	0,07	female	Canada	hasdog	40	1	1	0	70	77,00
140	8	-1	28	6,86	1	7	165	0,07	female	United States	hasdog	49	1	1	0	70	77,00
172	23	7	3	3,92	1	7	165	0,07	female	United States	hasdog	37	0	1	0	32	77,00
182	28	-10	99	1,71	1	7	165	0,07	female	United Kingdom	hasdog	61	1	1	0	70	77,00
215	40	41	71	2,19	1	7	165	0,07	female	Spain	hasdog	43	1	1	0	70	77,00
221	55	0	21	6,80	1	7	165	0,07	female	Paraguay	hasdog	58	1	1	0	70	77,00
233	27	-3	42	12,11	1	7	165	0,07	female	Italy	hasdog	28	1	1	0	70	77,00
236	69	-1	15	4,45	1	7	165	0,07	female	Spain	hasdog	36	1	1	0	70	77,00
241	36	0	4	4,24	1	7	165	0,07	female	Spain	hasdog	28	1	1	0	70	77,00
246	72	44	5	7,81	1	7	165	0,07	female	United States	hasdog	58	1	1	0	70	77,00
285	27	21	33	3,08	1	7	165	0,07	female	Romania	hasfamilydog	21	0	1	0	42	77,00
293	10	33	51	4,54	1	7	165	0,07	male	United States	hasdog	36	1	1	0	70	77,00
306	30	-44	23	2,93	1	7	165	0,07	male	Hungary	hasfamilydog	45	1	1	0	70	77,00
338	38	10	17	3,50	1	7	165	0,07	male	Hungary	hasfamilydog	28	1	1	0	70	77,00
340	23	26	13	4,05	1	7	165	0,07	male	Hungary	never	51	1	1	0	70	77,00
344	70	1	36	4,65	1	7	165	0,07	female	Hungary	never	33	1	1	0	70	77,00
345	50	-30	1	6,04	1	7	165	0,07	female	Hungary	hasdog	29	1	1	0	70	77,00
352	11	0	13	6,57	1	7	165	0,07	male	United Kingdom	hasdog	42	1	1	0	70	77,00
27	58	7	12	12,22	1	8	165	0,16	female	Hungary	haddog	38	1	1	1	70	79,75
38	59	5	66	4,43	1	8	165	0,16	male	Hungary	never	18	1	1	1	70	79,75
41	42	22	48	10,17	1	8	165	0,16	female	Hungary	hasdog	23	1	1	1	70	79,75
55	17	12	36	5,18	1	8	165	0,16	female	Netherlands	hasdog	45	1	1	0	70	79,75
78	48	-46	70	1,33	1	8	165	0,16	female	Hungary	hasdog	37	1	1	1	70	79,75
123	68	3	8	1,88	1	8	165	0,16	female	Poland	hasdog	42	1	1	0	70	79,75
142	66	1	30	3,87	1	8	165	0,16	male	Hungary	hasdog	37	1	1	1	70	79,75
145	36	38	25	7,63	1	8	165	0,16	female	United States	hasdog	25	1	1	0	70	79,75
146	38	-13	88	7,21	1	8	165	0,16	female	United States	hasdog	57	1	1	0	70	79,75
147	66	-14	36	1,51	1	8	165	0,16	female	Hungary	hasdog	38	1	1	1	70	79,75
149	62	19	65	10,85	1	8	165	0,16	female	Austria	hasdog	35	1	1	0	70	79,75
159	23	-1	47	5,17	1	8	165	0,16	female	Italy	haddog	40	1	1	0	70	79,75
167	48	7	37	7,97	1	8	165	0,16	female	Germany	hasdog	52	1	1	0	70	79,75
171	51	-36	57	0,95	1	8	165	0,16	female	Brazil	never	30	1	1	0	70	79,75
185	16	0	17	5,26	1	8	165	0,16	female	Brazil	hasdog	51	1	1	0	70	79,75
190	10	-1	26	3,21	1	8	165	0,16	female	United States	hasdog	45	1	1	0	70	79,75
203	10	0	12	10,09	1	8	165	0,16	female	Italy	hasdog	31	1	1	0	70	79,75
215	66	39	21	3,35	1	8	165	0,16	female	Spain	hasdog	43	1	1	0	70	79,75
279	62	-6	3	7,09	1	8	165	0,16	female	Costa Rica	hasdog	36	1	1	0	70	79,75
302	16	-15	88	1,17	1	8	165	0,16	male	Hungary	hasdog	18	0	1	0	17	79,75
326	48	0	14	3,64	1	8	165	0,16	male	Hungary	hadfamilydog	60	1	1	0	70	79,75
330	33	50	58	7,50	1	8	165	0,16	male	Brazil	hasdog	47	1	1	0	70	79,75
348	7	-9	29	5,26	1	8	165	0,16	male	Hungary	hasdog	48	1	1	0	70	79,75
20	19	12	57	3,881	1	9	165	0,46	female	Hungary	hasdog	42	1	1	1	70	82,71
21	34	-1	46	20,99	1	9	165	0,46	male	Hungary	haddog	37	1	1	1	70	82,71
23	18	0	0	7,62	1	9	165	0,46	female	Italy	hasdog	34	1	1	0	70	82,71
69	57	1	15	4,67	1	9	165	0,46	female	Australia	hasdog	28	1	1	0	70	82,71
91	44	25	30	0,59	1	9	165	0,46	female	Hungary	hasdog	40	1	1	1	70	82,71
95	35	1	75	5,99	1	9	165	0,46	female	United States	hasdog	51	1	1	0	70	82,71
107	15	0	12	9,10	1	9	165	0,46	female	Belgium	hasdog	55	1	1	0	70	82,71
126	7	-50	2	7,13	1	9	165	0,46	female	Hungary	hasdog	30	0	1	1	15	82,71
147	39	1	7	5,85	1	9	165	0,46	female	Hungary	hasdog	38	1	1	1	70	82,71
149	27	27	45	7,94	1	9	165	0,46	female	Austria	hasdog	35	1	1	0	70	82,71
156	7	5	12	1,85	1	9	165	0,46	female	United States	never	46	0	1	0	6	82,71
167	47	5	41	6,51	1	9	165	0,46	female	Germany	hasdog	52	1	1	0	70	82,71
172	31	13	12	5,95	1	9	165	0,46	female	United States	hasdog	37	0	1	0	32	82,71
176	47	1	15	4,10	1	9	165	0,46	female	Germany	never	31	1	1	0	70	82,71
190	43	-6	64	4,40	1	9	165	0,46	female	United States	hasdog	45	1	1	0	70	82,71
199	22	1	0	3,76	1	9	165	0,46	female	Netherlands	never	24	1	1	0	70	82,71
201	46	28	33	2,81	1	9	165	0,46	female	Italy	hasdog	37	1	1	0	70	82,71
205	21	-34	42	4,93	1	9	165	0,46	female	Spain	haddog	44	1	1	0	70	82,71
223	21	4	23	5,91	1	9	165	0,46	female	Spain	hasdog	34	1	1	0	70	82,71
233	68	-16	51	6,28	1	9	165	0,46	female	Italy	hasdog	28	1	1	0	70	82,71
307	56	-42	2	1,11	1	9	165	0,46	male	Azerbajdzs�n	never	51	1	1	0	70	82,71
315	29	0	0	8,07	1	9	165	0,46	female	Hungary	hasdog	30	1	1	0	70	82,71
318	59	11	31	9,32	1	9	165	0,46	male	Hungary	never	27	1	1	0	70	82,71
323	21	24	5	7,92	1	9	165	0,46	male	Germany	hadfamilydog	30	1	1	0	70	82,71
332	64	-40	91	4,80	1	9	165	0,46	female	Brazil	hasdog	45	1	1	0	70	82,71
13	66	-16	14	3,866	1	10	165	0,76	male	Hungary	never	34	1	1	1	70	81,94
15	37	-22	9	3,32	1	10	165	0,76	male	Hungary	hasdog	47	1	1	1	70	81,94
17	26	-38	12	5,754	1	10	165	0,76	female	Hungary	hasdog	25	1	1	1	70	81,94
24	57	12	26	6,95	1	10	165	0,76	female	Hungary	never	27	1	1	1	70	81,94
40	57	-21	14	2,90	1	10	165	0,76	female	Maced�nia	hasdog	17	1	0	0	70	81,94
60	67	-50	4	2,94	1	10	165	0,76	male	Hungary	hasdog	30	1	1	1	70	81,94
105	13	-12	17	3,38	1	10	165	0,76	female	Portugal	hasdog	53	1	1	0	70	81,94
112	57	38	90	6,77	1	10	165	0,76	female	Hungary	hasdog	60	1	1	1	70	81,94
154	43	0	0	5,02	1	10	165	0,76	male	Spain	hadfamilydog	55	1	1	0	70	81,94
175	47	-32	55	1,64	1	10	165	0,76	female	Portugal	hadfamilydog	27	1	1	0	70	81,94
225	57	-37	12	6,26	1	10	165	0,76	male	Spain	hasdog	60	1	1	0	70	81,94
268	38	0	20	4,21	1	10	165	0,76	female	Spain	hasdog	46	1	1	0	70	81,94
293	60	1	5	3,90	1	10	165	0,76	male	United States	hasdog	36	1	1	0	70	81,94
303	53	3	13	6,83	1	10	165	0,76	male	Hungary	hasfamilydog	47	1	1	0	70	81,94
313	25	5	100	4,29	1	10	165	0,76	male	Hungary	hasfamilydog	26	1	1	0	70	81,94
320	63	23	47	29,81	1	10	165	0,76	male	Hungary	hasfamilydog	28	1	1	0	70	81,94
337	38	-19	8	3,89	1	10	165	0,76	male	Hungary	hadfamilydog	26	1	1	0	70	81,94
341	28	11	11	7,39	1	10	165	0,76	female	Hungary	haddog	55	1	1	0	70	81,94
344	25	0	23	7,20	1	10	165	0,76	female	Hungary	never	33	1	1	0	70	81,94
347	53	-6	16	4,75	1	10	165	0,76	female	Hungary	hasdog	26	1	1	0	70	81,94
15	21	-49	11	5,149	1	11	165	1,06	male	Hungary	hasdog	47	1	1	1	70	83,39
76	64	3	1	4,13	1	11	165	1,06	female	United Kingdom	hasdog	54	1	1	0	70	83,39
85	42	38	12	2,96	1	11	165	1,06	female	Hungary	haddog	35	1	1	1	70	83,39
102	35	13	38	4,27	1	11	165	1,06	female	Romania	hasdog	34	1	1	0	70	83,39
121	64	37	14	6,66	1	11	165	1,06	female	Australia	hasdog	49	1	1	0	70	83,39
122	36	24	13	8,61	1	11	165	1,06	female	Hungary	hasdog	60	1	1	1	70	83,39
141	21	-14	40	7,04	1	11	165	1,06	female	United States	hasdog	64	1	1	0	70	83,39
151	6	-20	39	4,92	1	11	165	1,06	male	Brazil	haddog	28	1	1	0	70	83,39
176	49	3	8	2,04	1	11	165	1,06	female	Germany	never	31	1	1	0	70	83,39
194	31	-6	9	5,28	1	11	165	1,06	female	United States	hasdog	43	1	1	0	70	83,39
276	42	-1	0	14,65	1	11	165	1,06	female	Canada	hasdog	44	1	1	0	70	83,39
296	24	11	3	5,72	1	11	165	1,06	female	Hungary	hasfamilydog	60	1	1	0	70	83,39
306	36	-47	3	5,23	1	11	165	1,06	male	Hungary	hasfamilydog	45	1	1	0	70	83,39
313	52	0	50	6,63	1	11	165	1,06	male	Hungary	hasfamilydog	26	1	1	0	70	83,39
319	59	0	0	-1,00	1	11	165	1,06	male	Hungary	hasdog	21	1	1	0	70	83,39
46	6	-20	40	5,32	1	12	165	1,96	female	Italy	hasdog	33	0	1	0	7	83,08
48	25	0	0	5,99	1	12	165	1,96	female	Serbia	hasdog	41	0	1	0	23	83,08
74	34	2	8	6,68	1	12	165	1,96	female	Hungary	hasdog	51	1	1	1	70	83,08
83	41	0	13	4,74	1	12	165	1,96	female	United Kingdom	hasdog	49	1	1	0	70	83,08
123	40	-2	9	5,01	1	12	165	1,96	female	Poland	hasdog	42	1	1	0	70	83,08
128	54	9	6	6,10	1	12	165	1,96	female	Hungary	hasdog	42	1	1	1	70	83,08
140	61	-4	2	5,76	1	12	165	1,96	female	United States	hasdog	49	1	1	0	70	83,08
164	37	0	0	2,62	1	12	165	1,96	female	Ireland	hasdog	55	1	1	0	70	83,08
175	23	-50	95	1,47	1	12	165	1,96	female	Portugal	hadfamilydog	27	1	1	0	70	83,08
188	14	0	49	18,13	1	12	165	1,96	female	Spain	hasdog	25	1	1	0	70	83,08
203	46	1	88	3,40	1	12	165	1,96	female	Italy	hasdog	31	1	1	0	70	83,08
210	56	2	6	3,60	1	12	165	1,96	female	France	hasfamilydog	22	1	1	0	70	83,08
236	49	2	45	5,80	1	12	165	1,96	female	Spain	hasdog	36	1	1	0	70	83,08
240	49	-35	78	2,09	1	12	165	1,96	female	Spain	hasdog	30	1	1	0	70	83,08
280	59	41	31	2,12	1	12	165	1,96	female	Spain	hasdog	39	1	1	0	70	83,08
288	45	-13	3	4,65	1	12	165	1,96	female	Hungary	hadfamilydog	26	1	1	0	70	83,08
290	56	0	17	8,96	1	12	165	1,96	female	Spain	hasdog	38	1	1	0	70	83,08
296	12	-1	0	16,00	1	12	165	1,96	female	Hungary	hasfamilydog	60	1	1	0	70	83,08
300	41	-1	1	3,22	1	12	165	1,96	female	Spain	hadfamilydog	28	1	1	0	70	83,08
307	22	-43	0	6,43	1	12	165	1,96	male	Azerbajdzs�n	never	51	1	1	0	70	83,08
330	30	25	38	0,68	1	12	165	1,96	male	Brazil	hasdog	47	1	1	0	70	83,08
335	13	1	28	8,23	1	12	165	1,96	male	Hungary	never	29	1	1	0	70	83,08
341	61	-14	22	3,37	1	12	165	1,96	female	Hungary	haddog	55	1	1	0	70	83,08
95	20	12	49	4,66	1	13	265	0,07	female	United States	hasdog	51	1	1	0	70	76,93
99	11	14	12	9,09	1	13	265	0,07	female	Hungary	hasdog	59	0	1	1	8	76,93
106	32	13	50	7,07	1	13	265	0,07	female	Hungary	hasdog	51	1	1	1	70	76,93
128	12	14	15	6,06	1	13	265	0,07	female	Hungary	hasdog	42	1	1	1	70	76,93
130	73	3	43	6,45	1	13	265	0,07	female	Ireland	hasdog	41	1	1	0	70	76,93
133	7	2	33	2,43	1	13	265	0,07	female	United Kingdom	hasdog	48	1	1	0	70	76,93
138	67	41	14	2,24	1	13	265	0,07	female	United States	hasdog	51	1	1	0	70	76,93
172	6	7	7	3,69	1	13	265	0,07	female	United States	hasdog	37	0	1	0	32	76,93
182	65	-28	88	3,85	1	13	265	0,07	female	United Kingdom	hasdog	61	1	1	0	70	76,93
192	5	-22	43	0,65	1	13	265	0,07	female	Hungary	hasdog	19	0	1	1	4	76,93
221	5	45	50	6,54	1	13	265	0,07	female	Paraguay	hasdog	58	1	1	0	70	76,93
222	51	-33	97	1,35	1	13	265	0,07	female	Spain	hasdog	42	1	1	0	70	76,93
236	18	0	64	4,27	1	13	265	0,07	female	Spain	hasdog	36	1	1	0	70	76,93
288	70	2	54	3,86	1	13	265	0,07	female	Hungary	hadfamilydog	26	1	1	0	70	76,93
307	55	-44	1	0,94	1	13	265	0,07	male	Azerbajdzs�n	never	51	1	1	0	70	76,93
308	64	-48	0	0,61	1	13	265	0,07	male	Australia	never	0	1	1	0	70	76,93
322	8	0	22	7,08	1	13	265	0,07	male	Hungary	never	25	1	1	0	70	76,93
326	58	0	12	7,38	1	13	265	0,07	male	Hungary	hadfamilydog	60	1	1	0	70	76,93
348	39	-2	62	6,61	1	13	265	0,07	male	Hungary	hasdog	48	1	1	0	70	76,93
353	72	-1	44	5,27	1	13	265	0,07	male	Hungary	hadfamilydog	34	1	1	0	70	76,93
16	43	17	12	9,695	1	14	265	0,16	male	France	hasdog	22	1	1	0	70	79,71
22	72	-23	18	3	1	14	265	0,16	female	France	never	24	1	1	0	70	79,71
26	21	-6	55	3,66	1	14	265	0,16	female	Hungary	haddog	34	1	1	1	70	79,71
45	10	-4	50	6,02	1	14	265	0,16	female	France	hasdog	40	1	1	0	70	79,71
48	26	25	0	4,10	1	14	265	0,16	female	Serbia	hasdog	41	0	1	0	23	79,71
70	9	35	16	10,34	1	14	265	0,16	female	Canada	hasdog	35	0	1	0	26	79,71
89	38	-50	45	3,87	1	14	265	0,16	female	Hungary	hasdog	28	1	1	1	70	79,71
100	55	-26	63	2,82	1	14	265	0,16	female	United Kingdom	hasdog	59	1	1	0	70	79,71
102	48	12	13	2,03	1	14	265	0,16	female	Romania	hasdog	34	1	1	0	70	79,71
104	61	0	0	2,30	1	14	265	0,16	male	Hungary	hasdog	27	1	1	1	70	79,71
112	55	-11	87	9,53	1	14	265	0,16	female	Hungary	hasdog	60	1	1	1	70	79,71
113	7	-11	16	7,68	1	14	265	0,16	female	Hungary	hasdog	38	1	1	1	70	79,71
122	22	38	26	6,50	1	14	265	0,16	female	Hungary	hasdog	60	1	1	1	70	79,71
123	56	6	16	1,76	1	14	265	0,16	female	Poland	hasdog	42	1	1	0	70	79,71
126	17	-8	41	2,04	1	14	265	0,16	female	Hungary	hasdog	30	0	1	1	15	79,71
133	72	0	61	3,50	1	14	265	0,16	female	United Kingdom	hasdog	48	1	1	0	70	79,71
195	40	0	55	2,86	1	14	265	0,16	female	United Kingdom	hasdog	57	1	1	0	70	79,71
203	47	1	37	4,03	1	14	265	0,16	female	Italy	hasdog	31	1	1	0	70	79,71
238	11	-21	87	3,41	1	14	265	0,16	female	Spain	hasdog	36	1	1	0	70	79,71
241	50	-26	13	4,93	1	14	265	0,16	female	Spain	hasdog	28	1	1	0	70	79,71
242	34	25	74	4,10	1	14	265	0,16	female	United Kingdom	hasdog	42	1	1	0	70	79,71
296	69	-24	64	8,31	1	14	265	0,16	female	Hungary	hasfamilydog	60	1	1	0	70	79,71
328	28	0	3	4,97	1	14	265	0,16	female	Hungary	hadfamilydog	22	1	1	0	70	79,71
331	10	-21	27	0,99	1	14	265	0,16	male	Brazil	hasdog	42	0	1	0	8	79,71
13	37	-11	32	5,739	1	15	265	0,46	male	Hungary	never	34	1	1	1	70	82,71
20	57	10	27	1,114	1	15	265	0,46	female	Hungary	hasdog	42	1	1	1	70	82,71
21	48	-1	11	7,14	1	15	265	0,46	male	Hungary	haddog	37	1	1	1	70	82,71
38	58	-31	48	3,28	1	15	265	0,46	male	Hungary	never	18	1	1	1	70	82,71
64	5	25	25	40,78	1	15	265	0,46	female	Australia	hasdog	55	1	1	0	70	82,71
68	25	-1	54	3,90	1	15	265	0,46	female	Poland	hasdog	37	1	1	0	70	82,71
104	33	0	1	4,83	1	15	265	0,46	male	Hungary	hasdog	27	1	1	1	70	82,71
107	60	0	25	7,37	1	15	265	0,46	female	Belgium	hasdog	55	1	1	0	70	82,71
112	27	-25	75	6,30	1	15	265	0,46	female	Hungary	hasdog	60	1	1	1	70	82,71
155	21	0	21	4,07	1	15	265	0,46	female	Spain	hasdog	37	0	1	0	46	82,71
159	54	0	44	2,47	1	15	265	0,46	female	Italy	haddog	40	1	1	0	70	82,71
178	66	0	69	4,00	1	15	265	0,46	female	Canada	hasdog	27	1	1	0	70	82,71
185	30	22	12	5,89	1	15	265	0,46	female	Brazil	hasdog	51	1	1	0	70	82,71
190	54	-35	34	4,51	1	15	265	0,46	female	United States	hasdog	45	1	1	0	70	82,71
204	48	-42	23	2,98	1	15	265	0,46	female	Germany	never	24	1	1	0	70	82,71
205	73	-32	50	9,00	1	15	265	0,46	female	Spain	haddog	44	1	1	0	70	82,71
225	11	25	13	5,49	1	15	265	0,46	male	Spain	hasdog	60	1	1	0	70	82,71
238	46	-32	82	2,65	1	15	265	0,46	female	Spain	hasdog	36	1	1	0	70	82,71
284	66	-14	44	2,02	1	15	265	0,46	female	Hungary	hadfamilydog	24	1	1	1	70	82,71
292	38	-23	1	4,07	1	15	265	0,46	male	Hungary	never	28	1	1	0	70	82,71
311	43	-13	13	5,47	1	15	265	0,46	female	Hungary	never	19	1	1	0	70	82,71
340	63	-1	18	3,32	1	15	265	0,46	male	Hungary	never	51	1	1	0	70	82,71
341	5	-20	36	9,64	1	15	265	0,46	female	Hungary	haddog	55	1	1	0	70	82,71
344	35	-16	20	5,47	1	15	265	0,46	female	Hungary	never	33	1	1	0	70	82,71
22	66	-40	27	4,22	1	16	265	0,76	female	France	never	24	1	1	0	70	83,70
25	64	14	23	10,86	1	16	265	0,76	female	Hungary	never	27	1	1	1	70	83,70
80	12	-12	13	5,42	1	16	265	0,76	female	Hungary	hasdog	39	0	1	1	22	83,70
89	29	-47	29	4,14	1	16	265	0,76	female	Hungary	hasdog	28	1	1	1	70	83,70
102	40	11	37	1,92	1	16	265	0,76	female	Romania	hasdog	34	1	1	0	70	83,70
120	64	0	16	3,02	1	16	265	0,76	female	United Kingdom	hasdog	24	1	1	0	70	83,70
140	64	6	4	7,10	1	16	265	0,76	female	United States	hasdog	49	1	1	0	70	83,70
149	74	12	18	6,57	1	16	265	0,76	female	Austria	hasdog	35	1	1	0	70	83,70
283	55	0	16	6,48	1	16	265	0,76	female	Spain	hasdog	41	1	1	0	70	83,70
285	43	3	27	2,02	1	16	265	0,76	female	Romania	hasfamilydog	21	0	1	0	42	83,70
286	10	23	36	4,62	1	16	265	0,76	female	Spain	haddog	55	1	1	0	70	83,70
303	71	15	6	5,25	1	16	265	0,76	male	Hungary	hasfamilydog	47	1	1	0	70	83,70
304	44	19	36	2,49	1	16	265	0,76	male	Hungary	hasdog	39	1	1	0	70	83,70
313	28	13	96	5,67	1	16	265	0,76	male	Hungary	hasfamilydog	26	1	1	0	70	83,70
317	59	21	16	2,94	1	16	265	0,76	male	Hungary	hasdog	49	1	1	0	70	83,70
332	15	20	31	1,09	1	16	265	0,76	female	Brazil	hasdog	45	1	1	0	70	83,70
22	46	-38	28	5,67	1	17	265	1,06	female	France	never	24	1	1	0	70	83,39
53	18	-50	37	1,02	1	17	265	1,06	male	Hungary	hasfamilydog	23	1	1	1	70	83,39
61	20	0	3	4,59	1	17	265	1,06	female	United Kingdom	hasdog	25	1	1	0	70	83,39
74	8	-26	2	7,64	1	17	265	1,06	female	Hungary	hasdog	51	1	1	1	70	83,39
83	62	1	36	2,71	1	17	265	1,06	female	United Kingdom	hasdog	49	1	1	0	70	83,39
102	25	-48	91	1,83	1	17	265	1,06	female	Romania	hasdog	34	1	1	0	70	83,39
157	6	-25	27	7,84	1	17	265	1,06	female	Colombia	hasdog	32	0	1	0	41	83,39
168	32	47	52	3,46	1	17	265	1,06	female	Spain	never	26	1	1	0	70	83,39
177	5	0	6	9,83	1	17	265	1,06	female	France	hasdog	38	0	1	0	27	83,39
178	57	45	27	3,34	1	17	265	1,06	female	Canada	hasdog	27	1	1	0	70	83,39
204	32	-41	41	1,96	1	17	265	1,06	female	Germany	never	24	1	1	0	70	83,39
210	24	0	6	5,46	1	17	265	1,06	female	France	hasfamilydog	22	1	1	0	70	83,39
235	49	-1	1	3,25	1	17	265	1,06	female	Hungary	haddog	36	1	1	1	70	83,39
241	20	-12	26	6,59	1	17	265	1,06	female	Spain	hasdog	28	1	1	0	70	83,39
271	23	-1	21	4,09	1	17	265	1,06	female	Spain	hasdog	28	1	1	0	70	83,39
305	53	12	13	2,17	1	17	265	1,06	male	Hungary	never	61	1	1	0	70	83,39
342	7	-2	12	4,10	1	17	265	1,06	female	Afghanistan	hasdog	29	0	0	0	7	83,39
347	70	-21	84	5,92	1	17	265	1,06	female	Hungary	hasdog	26	1	1	0	70	83,39
353	55	0	8	5,49	1	17	265	1,06	male	Hungary	hadfamilydog	34	1	1	0	70	83,39
27	61	18	18	7,11	1	18	265	1,96	female	Hungary	haddog	38	1	1	1	70	83,08
38	48	-43	29	2,72	1	18	265	1,96	male	Hungary	never	18	1	1	1	70	83,08
41	59	4	25	9,36	1	18	265	1,96	female	Hungary	hasdog	23	1	1	1	70	83,08
68	60	0	27	3,94	1	18	265	1,96	female	Poland	hasdog	37	1	1	0	70	83,08
76	26	0	48	2,63	1	18	265	1,96	female	United Kingdom	hasdog	54	1	1	0	70	83,08
87	34	-7	3	6,87	1	18	265	1,96	female	Hungary	hasdog	33	0	1	1	31	83,08
97	14	6	50	3,88	1	18	265	1,96	female	Hungary	hasdog	40	0	1	1	34	83,08
129	28	0	9	5,58	1	18	265	1,96	female	Canada	hasdog	40	1	1	0	70	83,08
141	53	-5	34	7,07	1	18	265	1,96	female	United States	hasdog	64	1	1	0	70	83,08
154	40	0	0	4,01	1	18	265	1,96	male	Spain	hadfamilydog	55	1	1	0	70	83,08
162	22	-26	53	7,04	1	18	265	1,96	female	Canada	haddog	58	1	1	0	70	83,08
181	9	-16	47	11,11	1	18	265	1,96	female	France	hasdog	61	0	1	0	10	83,08
198	44	1	8	3,72	1	18	265	1,96	female	Germany	haddog	40	1	1	0	70	83,08
210	62	5	9	5,67	1	18	265	1,96	female	France	hasfamilydog	22	1	1	0	70	83,08
221	64	0	24	8,97	1	18	265	1,96	female	Paraguay	hasdog	58	1	1	0	70	83,08
228	9	-12	36	12,59	1	18	265	1,96	female	Uruguay	hasdog	59	1	1	0	70	83,08
233	42	0	14	8,24	1	18	265	1,96	female	Italy	hasdog	28	1	1	0	70	83,08
240	15	0	7	3,38	1	18	265	1,96	female	Spain	hasdog	30	1	1	0	70	83,08
271	60	20	44	5,66	1	18	265	1,96	female	Spain	hasdog	28	1	1	0	70	83,08
274	8	18	43	2,25	1	18	265	1,96	female	Spain	hasdog	27	0	1	0	30	83,08
284	17	0	40	3,61	1	18	265	1,96	female	Hungary	hadfamilydog	24	1	1	1	70	83,08
292	18	-11	4	5,35	1	18	265	1,96	male	Hungary	never	28	1	1	0	70	83,08
297	51	30	42	2,41	1	18	265	1,96	female	Hungary	hasfamilydog	13	1	1	0	70	83,08
301	46	42	72	4,11	1	18	265	1,96	female	Spain	hasdog	26	1	1	0	70	83,08
334	67	20	40	3,69	1	18	265	1,96	male	Spain	hasdog	46	1	1	0	70	83,08
337	68	-26	3	3,13	1	18	265	1,96	male	Hungary	hadfamilydog	26	1	1	0	70	83,08
351	25	-1	25	3,04	1	18	265	1,96	female	United Kingdom	hasdog	41	1	1	0	70	83,08
41	31	9	83	7,62	1	19	365	0,07	female	Hungary	hasdog	23	1	1	1	70	76,90
53	61	-50	46	0,92	1	19	365	0,07	male	Hungary	hasfamilydog	23	1	1	1	70	76,90
63	45	4	40	7,73	1	19	365	0,07	female	United States	hasdog	64	1	1	0	70	76,90
69	58	25	75	4,13	1	19	365	0,07	female	Australia	hasdog	28	1	1	0	70	76,90
85	50	24	11	3,31	1	19	365	0,07	female	Hungary	haddog	35	1	1	1	70	76,90
106	45	13	75	6,26	1	19	365	0,07	female	Hungary	hasdog	51	1	1	1	70	76,90
113	74	33	32	3,66	1	19	365	0,07	female	Hungary	hasdog	38	1	1	1	70	76,90
130	22	0	1	4,91	1	19	365	0,07	female	Ireland	hasdog	41	1	1	0	70	76,90
150	37	-14	19	2,98	1	19	365	0,07	female	Germany	hasdog	29	1	1	0	70	76,90
154	34	0	12	6,46	1	19	365	0,07	male	Spain	hadfamilydog	55	1	1	0	70	76,90
162	67	29	70	4,04	1	19	365	0,07	female	Canada	haddog	58	1	1	0	70	76,90
177	21	17	39	1,68	1	19	365	0,07	female	France	hasdog	38	0	1	0	27	76,90
190	58	-9	13	3,50	1	19	365	0,07	female	United States	hasdog	45	1	1	0	70	76,90
195	65	-21	59	3,06	1	19	365	0,07	female	United Kingdom	hasdog	57	1	1	0	70	76,90
283	65	1	7	5,79	1	19	365	0,07	female	Spain	hasdog	41	1	1	0	70	76,90
288	11	-1	38	9,42	1	19	365	0,07	female	Hungary	hadfamilydog	26	1	1	0	70	76,90
320	9	0	0	-1,00	1	19	365	0,07	male	Hungary	hasfamilydog	28	1	1	0	70	76,90
325	32	10	51	6,79	1	19	365	0,07	male	Hungary	hasfamilydog	37	1	1	0	70	76,90
23	16	0	0	6,06	1	20	365	0,16	female	Italy	hasdog	34	1	1	0	70	79,69
25	28	-1	39	6,85	1	20	365	0,16	female	Hungary	never	27	1	1	1	70	79,69
50	8	-42	84	4,18	1	20	365	0,16	female	Hungary	hasdog	28	0	1	1	8	79,69
65	5	-25	77	6,26	1	20	365	0,16	female	Hungary	hasdog	43	0	1	1	10	79,69
90	25	11	13	11,68	1	20	365	0,16	female	Serbia	hasdog	39	1	1	0	70	79,69
113	70	0	61	6,72	1	20	365	0,16	female	Hungary	hasdog	38	1	1	1	70	79,69
133	63	1	23	4,45	1	20	365	0,16	female	United Kingdom	hasdog	48	1	1	0	70	79,69
169	16	-18	9	4,23	1	20	365	0,16	female	Spain	hasdog	34	1	1	0	70	79,69
178	32	0	62	3,95	1	20	365	0,16	female	Canada	hasdog	27	1	1	0	70	79,69
210	57	5	17	4,27	1	20	365	0,16	female	France	hasfamilydog	22	1	1	0	70	79,69
222	26	-39	59	4,46	1	20	365	0,16	female	Spain	hasdog	42	1	1	0	70	79,69
242	50	-1	38	4,79	1	20	365	0,16	female	United Kingdom	hasdog	42	1	1	0	70	79,69
291	57	-24	31	4,32	1	20	365	0,16	male	Hungary	hasfamilydog	53	1	1	0	70	79,69
305	72	11	26	3,06	1	20	365	0,16	male	Hungary	never	61	1	1	0	70	79,69
308	17	-45	0	1,27	1	20	365	0,16	male	Australia	never	0	1	1	0	70	79,69
322	39	21	31	5,49	1	20	365	0,16	male	Hungary	never	25	1	1	0	70	79,69
344	29	-3	29	4,07	1	20	365	0,16	female	Hungary	never	33	1	1	0	70	79,69
347	40	-11	19	3,70	1	20	365	0,16	female	Hungary	hasdog	26	1	1	0	70	79,69
351	36	16	11	4,86	1	20	365	0,16	female	United Kingdom	hasdog	41	1	1	0	70	79,69
30	8	12	55	18,23	1	21	365	0,46	male	Botswana	never	34	0	0	0	5	82,71
38	26	-16	19	3,59	1	21	365	0,46	male	Hungary	never	18	1	1	1	70	82,71
41	10	24	63	6,26	1	21	365	0,46	female	Hungary	hasdog	23	1	1	1	70	82,71
55	64	0	51	5,13	1	21	365	0,46	female	Netherlands	hasdog	45	1	1	0	70	82,71
78	37	-43	10	5,17	1	21	365	0,46	female	Hungary	hasdog	37	1	1	1	70	82,71
84	10	1	4	8,23	1	21	365	0,46	female	United Kingdom	hasdog	31	0	1	0	17	82,71
85	13	-1	13	6,62	1	21	365	0,46	female	Hungary	haddog	35	1	1	1	70	82,71
88	40	-37	64	1,33	1	21	365	0,46	female	Poland	hasdog	24	1	1	0	70	82,71
106	74	-25	38	5,55	1	21	365	0,46	female	Hungary	hasdog	51	1	1	1	70	82,71
115	8	4	12	8,51	1	21	365	0,46	female	Hungary	hasdog	37	0	1	1	36	82,71
123	49	-3	27	1,38	1	21	365	0,46	female	Poland	hasdog	42	1	1	0	70	82,71
125	22	-11	18	5,37	1	21	365	0,46	female	United Kingdom	hasdog	59	1	1	0	70	82,71
138	55	42	47	3,54	1	21	365	0,46	female	United States	hasdog	51	1	1	0	70	82,71
164	54	0	0	3,11	1	21	365	0,46	female	Ireland	hasdog	55	1	1	0	70	82,71
175	67	-21	38	2,07	1	21	365	0,46	female	Portugal	hadfamilydog	27	1	1	0	70	82,71
186	21	1	12	5,71	1	21	365	0,46	female	Germany	hasdog	53	1	1	0	70	82,71
190	22	0	56	4,09	1	21	365	0,46	female	United States	hasdog	45	1	1	0	70	82,71
198	16	-14	42	2,69	1	21	365	0,46	female	Germany	haddog	40	1	1	0	70	82,71
201	61	21	50	1,17	1	21	365	0,46	female	Italy	hasdog	37	1	1	0	70	82,71
271	66	0	37	4,75	1	21	365	0,46	female	Spain	hasdog	28	1	1	0	70	82,71
274	19	-17	47	0,20	1	21	365	0,46	female	Spain	hasdog	27	0	1	0	30	82,71
283	19	0	9	9,11	1	21	365	0,46	female	Spain	hasdog	41	1	1	0	70	82,71
297	72	-1	42	5,49	1	21	365	0,46	female	Hungary	hasfamilydog	13	1	1	0	70	82,71
300	10	1	1	3,67	1	21	365	0,46	female	Spain	hadfamilydog	28	1	1	0	70	82,71
317	17	-26	38	4,50	1	21	365	0,46	male	Hungary	hasdog	49	1	1	0	70	82,71
340	25	2	51	5,59	1	21	365	0,46	male	Hungary	never	51	1	1	0	70	82,71
26	14	-6	63	5,54	1	22	365	0,76	female	Hungary	haddog	34	1	1	1	70	83,69
45	71	40	11	2,90	1	22	365	0,76	female	France	hasdog	40	1	1	0	70	83,69
53	8	7	88	1,05	1	22	365	0,76	male	Hungary	hasfamilydog	23	1	1	1	70	83,69
60	26	-50	9	1,45	1	22	365	0,76	male	Hungary	hasdog	30	1	1	1	70	83,69
64	30	0	2	7,87	1	22	365	0,76	female	Australia	hasdog	55	1	1	0	70	83,69
69	73	-12	12	10,31	1	22	365	0,76	female	Australia	hasdog	28	1	1	0	70	83,69
76	24	-5	46	6,73	1	22	365	0,76	female	United Kingdom	hasdog	54	1	1	0	70	83,69
95	43	-12	61	2,34	1	22	365	0,76	female	United States	hasdog	51	1	1	0	70	83,69
106	30	12	38	9,42	1	22	365	0,76	female	Hungary	hasdog	51	1	1	1	70	83,69
121	49	-14	12	7,36	1	22	365	0,76	female	Australia	hasdog	49	1	1	0	70	83,69
122	19	-2	2	7,53	1	22	365	0,76	female	Hungary	hasdog	60	1	1	1	70	83,69
138	28	29	18	3,60	1	22	365	0,76	female	United States	hasdog	51	1	1	0	70	83,69
194	14	-2	41	5,14	1	22	365	0,76	female	United States	hasdog	43	1	1	0	70	83,69
198	14	-8	44	6,05	1	22	365	0,76	female	Germany	haddog	40	1	1	0	70	83,69
221	32	40	18	5,61	1	22	365	0,76	female	Paraguay	hasdog	58	1	1	0	70	83,69
232	23	-16	58	0,82	1	22	365	0,76	female	Spain	hasdog	1	0	1	0	19	83,69
233	32	0	35	11,04	1	22	365	0,76	female	Italy	hasdog	28	1	1	0	70	83,69
241	67	-26	14	3,64	1	22	365	0,76	female	Spain	hasdog	28	1	1	0	70	83,69
286	12	30	55	5,31	1	22	365	0,76	female	Spain	haddog	55	1	1	0	70	83,69
305	6	-25	61	2,75	1	22	365	0,76	male	Hungary	never	61	1	1	0	70	83,69
319	73	0	0	-1,00	1	22	365	0,76	male	Hungary	hasdog	21	1	1	0	70	83,69
341	41	25	36	7,23	1	22	365	0,76	female	Hungary	haddog	55	1	1	0	70	83,69
17	48	-38	12	4,539	1	23	365	1,06	female	Hungary	hasdog	25	1	1	1	70	83,39
26	70	-26	53	1,06	1	23	365	1,06	female	Hungary	haddog	34	1	1	1	70	83,39
74	53	-12	12	5,67	1	23	365	1,06	female	Hungary	hasdog	51	1	1	1	70	83,39
87	32	-1	11	5,03	1	23	365	1,06	female	Hungary	hasdog	33	0	1	1	31	83,39
95	51	-26	64	2,03	1	23	365	1,06	female	United States	hasdog	51	1	1	0	70	83,39
113	47	4	7	4,95	1	23	365	1,06	female	Hungary	hasdog	38	1	1	1	70	83,39
128	58	-12	17	7,00	1	23	365	1,06	female	Hungary	hasdog	42	1	1	1	70	83,39
154	35	1	0	3,07	1	23	365	1,06	male	Spain	hadfamilydog	55	1	1	0	70	83,39
159	57	-6	50	5,55	1	23	365	1,06	female	Italy	haddog	40	1	1	0	70	83,39
169	49	-21	40	3,74	1	23	365	1,06	female	Spain	hasdog	34	1	1	0	70	83,39
185	57	0	22	9,99	1	23	365	1,06	female	Brazil	hasdog	51	1	1	0	70	83,39
194	63	11	27	5,30	1	23	365	1,06	female	United States	hasdog	43	1	1	0	70	83,39
200	8	0	1	1,90	1	23	365	1,06	female	Hungary	haddog	37	0	1	1	13	83,39
215	58	50	38	2,25	1	23	365	1,06	female	Spain	hasdog	43	1	1	0	70	83,39
236	45	-3	19	4,58	1	23	365	1,06	female	Spain	hasdog	36	1	1	0	70	83,39
246	45	2	3	7,64	1	23	365	1,06	female	United States	hasdog	58	1	1	0	70	83,39
256	48	-47	89	2,18	1	23	365	1,06	female	Spain	hasdog	37	1	1	0	70	83,39
288	74	-10	24	5,54	1	23	365	1,06	female	Hungary	hadfamilydog	26	1	1	0	70	83,39
292	56	5	60	4,08	1	23	365	1,06	male	Hungary	never	28	1	1	0	70	83,39
300	30	-1	83	3,08	1	23	365	1,06	female	Spain	hadfamilydog	28	1	1	0	70	83,39
311	21	-12	27	6,43	1	23	365	1,06	female	Hungary	never	19	1	1	0	70	83,39
314	74	24	58	1,37	1	23	365	1,06	male	Hungary	hadfamilydog	29	1	1	0	70	83,39
319	62	0	0	-1,00	1	23	365	1,06	male	Hungary	hasdog	21	1	1	0	70	83,39
320	40	0	0	-1,00	1	23	365	1,06	male	Hungary	hasfamilydog	28	1	1	0	70	83,39
330	57	32	69	51,47	1	23	365	1,06	male	Brazil	hasdog	47	1	1	0	70	83,39
332	13	29	58	1,52	1	23	365	1,06	female	Brazil	hasdog	45	1	1	0	70	83,39
338	21	-5	13	7,32	1	23	365	1,06	male	Hungary	hasfamilydog	28	1	1	0	70	83,39
345	65	13	2	3,18	1	23	365	1,06	female	Hungary	hasdog	29	1	1	0	70	83,39
45	22	-8	9	3,72	1	24	365	1,96	female	France	hasdog	40	1	1	0	70	83,08
76	10	-27	52	7,97	1	24	365	1,96	female	United Kingdom	hasdog	54	1	1	0	70	83,08
120	34	1	6	3,05	1	24	365	1,96	female	United Kingdom	hasdog	24	1	1	0	70	83,08
132	5	2	2	22,20	1	24	365	1,96	male	Hungary	hasdog	68	0	1	1	8	83,08
138	37	8	90	3,24	1	24	365	1,96	female	United States	hasdog	51	1	1	0	70	83,08
140	41	39	4	5,59	1	24	365	1,96	female	United States	hasdog	49	1	1	0	70	83,08
151	64	11	10	3,84	1	24	365	1,96	male	Brazil	haddog	28	1	1	0	70	83,08
157	26	-37	38	3,57	1	24	365	1,96	female	Colombia	hasdog	32	0	1	0	41	83,08
162	39	-11	46	9,69	1	24	365	1,96	female	Canada	haddog	58	1	1	0	70	83,08
169	42	-20	34	2,18	1	24	365	1,96	female	Spain	hasdog	34	1	1	0	70	83,08
173	13	19	23	9,03	1	24	365	1,96	female	Finland	hasdog	38	0	1	0	33	83,08
186	65	0	25	7,06	1	24	365	1,96	female	Germany	hasdog	53	1	1	0	70	83,08
238	20	-25	75	5,60	1	24	365	1,96	female	Spain	hasdog	36	1	1	0	70	83,08
256	16	-48	54	3,00	1	24	365	1,96	female	Spain	hasdog	37	1	1	0	70	83,08
279	49	-3	6	4,69	1	24	365	1,96	female	Costa Rica	hasdog	36	1	1	0	70	83,08
282	15	-8	0	10,02	1	24	365	1,96	female	Norway	hasdog	27	0	1	0	24	83,08
294	60	32	10	3,59	1	24	365	1,96	female	Hungary	hadfamilydog	32	1	1	0	70	83,08
301	26	49	17	5,91	1	24	365	1,96	female	Spain	hasdog	26	1	1	0	70	83,08
315	21	34	10	3,95	1	24	365	1,96	female	Hungary	hasdog	30	1	1	0	70	83,08
320	24	0	0	-1,00	1	24	365	1,96	male	Hungary	hasfamilydog	28	1	1	0	70	83,08
13	74	29	67	2,522	1	25	465	0,07	male	Hungary	never	34	1	1	1	70	76,88
17	39	26	51	10,131	1	25	465	0,07	female	Hungary	hasdog	25	1	1	1	70	76,88
20	31	12	32	4,092	1	25	465	0,07	female	Hungary	hasdog	42	1	1	1	70	76,88
64	49	-13	37	4,96	1	25	465	0,07	female	Australia	hasdog	55	1	1	0	70	76,88
91	24	40	0	0,67	1	25	465	0,07	female	Hungary	hasdog	40	1	1	1	70	76,88
132	7	1	15	3,89	1	25	465	0,07	male	Hungary	hasdog	68	0	1	1	8	76,88
138	63	8	67	2,84	1	25	465	0,07	female	United States	hasdog	51	1	1	0	70	76,88
147	32	5	41	2,83	1	25	465	0,07	female	Hungary	hasdog	38	1	1	1	70	76,88
167	71	-4	37	6,84	1	25	465	0,07	female	Germany	hasdog	52	1	1	0	70	76,88
182	63	-44	97	1,73	1	25	465	0,07	female	United Kingdom	hasdog	61	1	1	0	70	76,88
188	65	0	19	4,94	1	25	465	0,07	female	Spain	hasdog	25	1	1	0	70	76,88
194	61	20	73	3,40	1	25	465	0,07	female	United States	hasdog	43	1	1	0	70	76,88
271	48	17	51	5,76	1	25	465	0,07	female	Spain	hasdog	28	1	1	0	70	76,88
346	33	5	68	3,23	1	25	465	0,07	female	Hungary	hasdog	34	0	1	0	31	76,88
347	64	-31	53	4,39	1	25	465	0,07	female	Hungary	hasdog	26	1	1	0	70	76,88
351	73	19	22	3,32	1	25	465	0,07	female	United Kingdom	hasdog	41	1	1	0	70	76,88
16	48	0	23	7,189	1	26	465	0,16	male	France	hasdog	22	1	1	0	70	79,68
25	18	-1	25	13,88	1	26	465	0,16	female	Hungary	never	27	1	1	1	70	79,68
95	7	-25	50	4,10	1	26	465	0,16	female	United States	hasdog	51	1	1	0	70	79,68
107	41	12	13	4,62	1	26	465	0,16	female	Belgium	hasdog	55	1	1	0	70	79,68
125	15	8	9	4,91	1	26	465	0,16	female	United Kingdom	hasdog	59	1	1	0	70	79,68
130	62	-34	49	2,58	1	26	465	0,16	female	Ireland	hasdog	41	1	1	0	70	79,68
154	6	0	1	5,16	1	26	465	0,16	male	Spain	hadfamilydog	55	1	1	0	70	79,68
162	45	-10	56	6,61	1	26	465	0,16	female	Canada	haddog	58	1	1	0	70	79,68
165	24	38	53	3,88	1	26	465	0,16	female	Colombia	hasdog	31	1	1	0	70	79,68
171	74	22	15	2,04	1	26	465	0,16	female	Brazil	never	30	1	1	0	70	79,68
172	5	18	23	6,26	1	26	465	0,16	female	United States	hasdog	37	0	1	0	32	79,68
179	26	-50	7	1,67	1	26	465	0,16	female	United Kingdom	haddog	65	0	1	0	25	79,68
188	24	-12	43	15,51	1	26	465	0,16	female	Spain	hasdog	25	1	1	0	70	79,68
199	5	-15	62	4,34	1	26	465	0,16	female	Netherlands	never	24	1	1	0	70	79,68
225	51	24	14	5,23	1	26	465	0,16	male	Spain	hasdog	60	1	1	0	70	79,68
303	66	12	26	5,09	1	26	465	0,16	male	Hungary	hasfamilydog	47	1	1	0	70	79,68
315	36	0	0	4,31	1	26	465	0,16	female	Hungary	hasdog	30	1	1	0	70	79,68
317	51	25	28	2,87	1	26	465	0,16	male	Hungary	hasdog	49	1	1	0	70	79,68
322	6	-1	37	7,02	1	26	465	0,16	male	Hungary	never	25	1	1	0	70	79,68
14	7	27	28	2,77	1	27	465	0,46	female	Australia	hadfamilydog	4	0	1	0	8	81,46
55	68	-13	61	3,07	1	27	465	0,46	female	Netherlands	hasdog	45	1	1	0	70	81,46
61	24	-12	52	5,91	1	27	465	0,46	female	United Kingdom	hasdog	25	1	1	0	70	81,46
68	15	-5	43	6,63	1	27	465	0,46	female	Poland	hasdog	37	1	1	0	70	81,46
69	68	-12	38	3,27	1	27	465	0,46	female	Australia	hasdog	28	1	1	0	70	81,46
141	23	-38	57	7,03	1	27	465	0,46	female	United States	hasdog	64	1	1	0	70	81,46
146	29	-38	38	8,68	1	27	465	0,46	female	United States	hasdog	57	1	1	0	70	81,46
177	27	13	66	5,64	1	27	465	0,46	female	France	hasdog	38	0	1	0	27	81,46
178	9	0	24	7,18	1	27	465	0,46	female	Canada	hasdog	27	1	1	0	70	81,46
207	5	-43	86	2,69	1	27	465	0,46	female	Spain	hasdog	54	0	1	0	37	81,46
278	8	-10	24	5,90	1	27	465	0,46	female	Spain	hasfamilydog	25	1	1	0	70	81,46
279	57	-30	61	3,08	1	27	465	0,46	female	Costa Rica	hasdog	36	1	1	0	70	81,46
318	46	1	0	4,96	1	27	465	0,46	male	Hungary	never	27	1	1	0	70	81,46
325	48	-1	36	4,98	1	27	465	0,46	male	Hungary	hasfamilydog	37	1	1	0	70	81,46
343	8	1	18	4,16	1	27	465	0,46	female	Afghanistan	never	1	0	0	0	7	81,46
13	38	-13	15	4,825	1	28	465	0,76	male	Hungary	never	34	1	1	1	70	83,69
15	7	-38	65	6,736	1	28	465	0,76	male	Hungary	hasdog	47	1	1	1	70	83,69
23	53	-1	31	7,68	1	28	465	0,76	female	Italy	hasdog	34	1	1	0	70	83,69
40	10	4	16	21,59	1	28	465	0,76	female	Maced�nia	hasdog	17	1	0	0	70	83,69
53	19	-8	71	0,72	1	28	465	0,76	male	Hungary	hasfamilydog	23	1	1	1	70	83,69
61	37	-26	35	6,45	1	28	465	0,76	female	United Kingdom	hasdog	25	1	1	0	70	83,69
77	40	47	52	2,92	1	28	465	0,76	female	Hungary	hasdog	33	0	1	1	42	83,69
105	34	-13	25	2,19	1	28	465	0,76	female	Portugal	hasdog	53	1	1	0	70	83,69
121	41	0	14	6,39	1	28	465	0,76	female	Australia	hasdog	49	1	1	0	70	83,69
123	16	-1	25	4,12	1	28	465	0,76	female	Poland	hasdog	42	1	1	0	70	83,69
126	16	-5	44	6,14	1	28	465	0,76	female	Hungary	hasdog	30	0	1	1	15	83,69
190	74	-4	48	3,09	1	28	465	0,76	female	United States	hasdog	45	1	1	0	70	83,69
205	60	0	54	4,72	1	28	465	0,76	female	Spain	haddog	44	1	1	0	70	83,69
233	12	13	51	7,97	1	28	465	0,76	female	Italy	hasdog	28	1	1	0	70	83,69
240	22	-26	12	4,19	1	28	465	0,76	female	Spain	hasdog	30	1	1	0	70	83,69
241	60	-26	24	3,71	1	28	465	0,76	female	Spain	hasdog	28	1	1	0	70	83,69
262	6	-25	50	14,47	1	28	465	0,76	female	Spain	hasdog	38	0	1	0	5	83,69
276	59	2	12	4,61	1	28	465	0,76	female	Canada	hasdog	44	1	1	0	70	83,69
278	15	-1	25	4,31	1	28	465	0,76	female	Spain	hasfamilydog	25	1	1	0	70	83,69
288	10	-24	37	10,20	1	28	465	0,76	female	Hungary	hadfamilydog	26	1	1	0	70	83,69
293	9	-37	51	5,99	1	28	465	0,76	male	United States	hasdog	36	1	1	0	70	83,69
304	63	28	28	1,64	1	28	465	0,76	male	Hungary	hasdog	39	1	1	0	70	83,69
317	64	-35	21	4,25	1	28	465	0,76	male	Hungary	hasdog	49	1	1	0	70	83,69
318	53	0	0	2,57	1	28	465	0,76	male	Hungary	never	27	1	1	0	70	83,69
320	25	0	0	-1,00	1	28	465	0,76	male	Hungary	hasfamilydog	28	1	1	0	70	83,69
344	61	-3	19	4,78	1	28	465	0,76	female	Hungary	never	33	1	1	0	70	83,69
45	74	35	4	3,28	1	29	465	1,06	female	France	hasdog	40	1	1	0	70	83,39
61	35	-15	7	3,08	1	29	465	1,06	female	United Kingdom	hasdog	25	1	1	0	70	83,39
68	53	2	63	3,73	1	29	465	1,06	female	Poland	hasdog	37	1	1	0	70	83,39
90	10	1	2	3,54	1	29	465	1,06	female	Serbia	hasdog	39	1	1	0	70	83,39
113	20	7	19	6,19	1	29	465	1,06	female	Hungary	hasdog	38	1	1	1	70	83,39
138	66	15	42	3,19	1	29	465	1,06	female	United States	hasdog	51	1	1	0	70	83,39
164	14	0	1	4,75	1	29	465	1,06	female	Ireland	hasdog	55	1	1	0	70	83,39
165	27	41	39	1,55	1	29	465	1,06	female	Colombia	hasdog	31	1	1	0	70	83,39
169	41	-14	52	4,08	1	29	465	1,06	female	Spain	hasdog	34	1	1	0	70	83,39
195	63	-38	51	2,22	1	29	465	1,06	female	United Kingdom	hasdog	57	1	1	0	70	83,39
201	43	14	30	1,48	1	29	465	1,06	female	Italy	hasdog	37	1	1	0	70	83,39
205	39	-1	53	6,56	1	29	465	1,06	female	Spain	haddog	44	1	1	0	70	83,39
232	21	23	46	1,38	1	29	465	1,06	female	Spain	hasdog	1	0	1	0	19	83,39
235	37	-1	1	2,87	1	29	465	1,06	female	Hungary	haddog	36	1	1	1	70	83,39
280	68	23	25	5,49	1	29	465	1,06	female	Spain	hasdog	39	1	1	0	70	83,39
287	8	0	62	5,91	1	29	465	1,06	male	Mexico	hasdog	26	0	1	0	12	83,39
323	35	-31	9	4,42	1	29	465	1,06	male	Germany	hadfamilydog	30	1	1	0	70	83,39
325	16	-4	51	8,62	1	29	465	1,06	male	Hungary	hasfamilydog	37	1	1	0	70	83,39
345	66	13	2	1,20	1	29	465	1,06	female	Hungary	hasdog	29	1	1	0	70	83,39
55	25	0	37	4,06	1	30	465	1,96	female	Netherlands	hasdog	45	1	1	0	70	83,07
61	34	-13	7	8,84	1	30	465	1,96	female	United Kingdom	hasdog	25	1	1	0	70	83,07
89	45	6	48	3,93	1	30	465	1,96	female	Hungary	hasdog	28	1	1	1	70	83,07
100	54	-26	63	3,03	1	30	465	1,96	female	United Kingdom	hasdog	59	1	1	0	70	83,07
159	49	-11	61	4,07	1	30	465	1,96	female	Italy	haddog	40	1	1	0	70	83,07
178	67	0	76	2,72	1	30	465	1,96	female	Canada	hasdog	27	1	1	0	70	83,07
181	11	-36	21	2,91	1	30	465	1,96	female	France	hasdog	61	0	1	0	10	83,07
201	17	0	18	5,36	1	30	465	1,96	female	Italy	hasdog	37	1	1	0	70	83,07
203	7	-13	25	11,83	1	30	465	1,96	female	Italy	hasdog	31	1	1	0	70	83,07
235	11	0	0	4,88	1	30	465	1,96	female	Hungary	haddog	36	1	1	1	70	83,07
290	34	-12	23	8,71	1	30	465	1,96	female	Spain	hasdog	38	1	1	0	70	83,07
293	48	4	4	3,38	1	30	465	1,96	male	United States	hasdog	36	1	1	0	70	83,07
296	56	49	13	11,27	1	30	465	1,96	female	Hungary	hasfamilydog	60	1	1	0	70	83,07
323	11	-11	11	10,13	1	30	465	1,96	male	Germany	hadfamilydog	30	1	1	0	70	83,07
23	9	5	13	8,43	1	31	565	0,07	female	Italy	hasdog	34	1	1	0	70	76,86
68	66	-37	20	2,77	1	31	565	0,07	female	Poland	hasdog	37	1	1	0	70	76,86
91	35	29	52	0,56	1	31	565	0,07	female	Hungary	hasdog	40	1	1	1	70	76,86
104	60	-10	0	2,48	1	31	565	0,07	male	Hungary	hasdog	27	1	1	1	70	76,86
130	37	-37	36	4,17	1	31	565	0,07	female	Ireland	hasdog	41	1	1	0	70	76,86
164	21	0	17	5,77	1	31	565	0,07	female	Ireland	hasdog	55	1	1	0	70	76,86
169	22	-12	20	2,04	1	31	565	0,07	female	Spain	hasdog	34	1	1	0	70	76,86
256	7	-49	24	3,13	1	31	565	0,07	female	Spain	hasdog	37	1	1	0	70	76,86
273	7	-8	50	6,42	1	31	565	0,07	female	Spain	hasdog	41	0	1	0	27	76,86
292	46	23	79	2,52	1	31	565	0,07	male	Hungary	never	28	1	1	0	70	76,86
297	29	0	39	2,97	1	31	565	0,07	female	Hungary	hasfamilydog	13	1	1	0	70	76,86
316	69	0	8	1,27	1	31	565	0,07	male	Hungary	hasdog	41	1	1	0	70	76,86
345	38	6	85	5,41	1	31	565	0,07	female	Hungary	hasdog	29	1	1	0	70	76,86
346	7	-19	88	8,70	1	31	565	0,07	female	Hungary	hasdog	34	0	1	0	31	76,86
38	41	-23	69	2,58	1	32	565	0,16	male	Hungary	never	18	1	1	1	70	79,68
64	54	12	25	11,37	1	32	565	0,16	female	Australia	hasdog	55	1	1	0	70	79,68
91	66	41	26	0,84	1	32	565	0,16	female	Hungary	hasdog	40	1	1	1	70	79,68
104	30	-24	1	1,98	1	32	565	0,16	male	Hungary	hasdog	27	1	1	1	70	79,68
107	52	1	0	3,08	1	32	565	0,16	female	Belgium	hasdog	55	1	1	0	70	79,68
133	65	-15	62	3,01	1	32	565	0,16	female	United Kingdom	hasdog	48	1	1	0	70	79,68
141	27	-37	57	4,06	1	32	565	0,16	female	United States	hasdog	64	1	1	0	70	79,68
169	19	-22	54	6,06	1	32	565	0,16	female	Spain	hasdog	34	1	1	0	70	79,68
186	50	25	18	5,67	1	32	565	0,16	female	Germany	hasdog	53	1	1	0	70	79,68
223	13	25	39	4,95	1	32	565	0,16	female	Spain	hasdog	34	1	1	0	70	79,68
279	68	-36	76	3,43	1	32	565	0,16	female	Costa Rica	hasdog	36	1	1	0	70	79,68
328	65	7	5	6,93	1	32	565	0,16	female	Hungary	hadfamilydog	22	1	1	0	70	79,68
332	56	-34	88	1,36	1	32	565	0,16	female	Brazil	hasdog	45	1	1	0	70	79,68
353	50	0	2	6,51	1	32	565	0,16	male	Hungary	hadfamilydog	34	1	1	0	70	79,68
27	18	1	23	3,50	1	33	565	0,46	female	Hungary	haddog	38	1	1	1	70	81,46
128	13	10	23	7,31	1	33	565	0,46	female	Hungary	hasdog	42	1	1	1	70	81,46
129	52	1	25	3,96	1	33	565	0,46	female	Canada	hasdog	40	1	1	0	70	81,46
137	33	-1	49	3,77	1	33	565	0,46	female	Canada	hasdog	37	0	1	0	35	81,46
175	17	-43	58	3,17	1	33	565	0,46	female	Portugal	hadfamilydog	27	1	1	0	70	81,46
195	67	-38	92	1,88	1	33	565	0,46	female	United Kingdom	hasdog	57	1	1	0	70	81,46
203	33	-14	49	7,08	1	33	565	0,46	female	Italy	hasdog	31	1	1	0	70	81,46
205	66	0	45	3,99	1	33	565	0,46	female	Spain	haddog	44	1	1	0	70	81,46
210	22	0	11	5,57	1	33	565	0,46	female	France	hasfamilydog	22	1	1	0	70	81,46
235	19	-1	48	4,38	1	33	565	0,46	female	Hungary	haddog	36	1	1	1	70	81,46
246	52	-16	13	6,63	1	33	565	0,46	female	United States	hasdog	58	1	1	0	70	81,46
286	60	-26	26	2,19	1	33	565	0,46	female	Spain	haddog	55	1	1	0	70	81,46
296	42	-38	0	7,06	1	33	565	0,46	female	Hungary	hasfamilydog	60	1	1	0	70	81,46
297	12	-40	51	3,27	1	33	565	0,46	female	Hungary	hasfamilydog	13	1	1	0	70	81,46
325	26	-15	61	6,74	1	33	565	0,46	male	Hungary	hasfamilydog	37	1	1	0	70	81,46
343	7	-4	44	6,24	1	33	565	0,46	female	Afghanistan	never	1	0	0	0	7	81,46
352	7	-1	48	4,99	1	33	565	0,46	male	United Kingdom	hasdog	42	1	1	0	70	81,46
15	68	0	11	4,182	1	34	565	0,76	male	Hungary	hasdog	47	1	1	1	70	81,93
16	12	-1	24	5,84	1	34	565	0,76	male	France	hasdog	22	1	1	0	70	81,93
21	31	-6	23	14,86	1	34	565	0,76	male	Hungary	haddog	37	1	1	1	70	81,93
25	20	-20	21	8,75	1	34	565	0,76	female	Hungary	never	27	1	1	1	70	81,93
38	52	-30	30	3,18	1	34	565	0,76	male	Hungary	never	18	1	1	1	70	81,93
69	18	-24	26	9,05	1	34	565	0,76	female	Australia	hasdog	28	1	1	0	70	81,93
70	30	8	55	8,19	1	34	565	0,76	female	Canada	hasdog	35	0	1	0	26	81,93
112	46	1	58	10,71	1	34	565	0,76	female	Hungary	hasdog	60	1	1	1	70	81,93
137	5	1	50	11,65	1	34	565	0,76	female	Canada	hasdog	37	0	1	0	35	81,93
149	53	3	58	5,09	1	34	565	0,76	female	Austria	hasdog	35	1	1	0	70	81,93
156	5	1	5	1,66	1	34	565	0,76	female	United States	never	46	0	1	0	6	81,93
159	53	-8	37	2,14	1	34	565	0,76	female	Italy	haddog	40	1	1	0	70	81,93
167	46	17	62	5,13	1	34	565	0,76	female	Germany	hasdog	52	1	1	0	70	81,93
186	39	-13	15	6,20	1	34	565	0,76	female	Germany	hasdog	53	1	1	0	70	81,93
194	52	-33	20	3,05	1	34	565	0,76	female	United States	hasdog	43	1	1	0	70	81,93
198	55	1	25	5,03	1	34	565	0,76	female	Germany	haddog	40	1	1	0	70	81,93
233	52	15	12	10,60	1	34	565	0,76	female	Italy	hasdog	28	1	1	0	70	81,93
246	47	-12	35	11,61	1	34	565	0,76	female	United States	hasdog	58	1	1	0	70	81,93
347	20	-9	62	4,88	1	34	565	0,76	female	Hungary	hasdog	26	1	1	0	70	81,93
353	56	-1	27	3,00	1	34	565	0,76	male	Hungary	hadfamilydog	34	1	1	0	70	81,93
88	21	-49	88	1,80	1	35	565	1,06	female	Poland	hasdog	24	1	1	0	70	83,39
105	71	0	31	4,75	1	35	565	1,06	female	Portugal	hasdog	53	1	1	0	70	83,39
125	52	0	24	3,23	1	35	565	1,06	female	United Kingdom	hasdog	59	1	1	0	70	83,39
146	74	-1	50	6,17	1	35	565	1,06	female	United States	hasdog	57	1	1	0	70	83,39
162	60	16	80	3,77	1	35	565	1,06	female	Canada	haddog	58	1	1	0	70	83,39
169	68	-16	49	2,88	1	35	565	1,06	female	Spain	hasdog	34	1	1	0	70	83,39
170	24	-1	51	11,33	1	35	565	1,06	female	France	hasdog	20	0	1	0	21	83,39
198	63	0	25	4,36	1	35	565	1,06	female	Germany	haddog	40	1	1	0	70	83,39
199	47	13	7	3,01	1	35	565	1,06	female	Netherlands	never	24	1	1	0	70	83,39
204	18	-46	62	2,08	1	35	565	1,06	female	Germany	never	24	1	1	0	70	83,39
221	66	0	23	3,31	1	35	565	1,06	female	Paraguay	hasdog	58	1	1	0	70	83,39
222	5	15	93	8,14	1	35	565	1,06	female	Spain	hasdog	42	1	1	0	70	83,39
236	43	0	32	8,15	1	35	565	1,06	female	Spain	hasdog	36	1	1	0	70	83,39
283	24	0	37	10,93	1	35	565	1,06	female	Spain	hasdog	41	1	1	0	70	83,39
286	72	-1	39	3,30	1	35	565	1,06	female	Spain	haddog	55	1	1	0	70	83,39
291	27	-1	39	5,54	1	35	565	1,06	male	Hungary	hasfamilydog	53	1	1	0	70	83,39
294	15	12	34	5,98	1	35	565	1,06	female	Hungary	hadfamilydog	32	1	1	0	70	83,39
300	47	-3	16	1,92	1	35	565	1,06	female	Spain	hadfamilydog	28	1	1	0	70	83,39
307	14	-5	0	6,42	1	35	565	1,06	male	Azerbajdzs�n	never	51	1	1	0	70	83,39
313	8	0	82	4,85	1	35	565	1,06	male	Hungary	hasfamilydog	26	1	1	0	70	83,39
316	49	10	28	3,68	1	35	565	1,06	male	Hungary	hasdog	41	1	1	0	70	83,39
330	61	26	64	58,29	1	35	565	1,06	male	Brazil	hasdog	47	1	1	0	70	83,39
332	35	13	38	2,64	1	35	565	1,06	female	Brazil	hasdog	45	1	1	0	70	83,39
334	54	28	72	4,67	1	35	565	1,06	male	Spain	hasdog	46	1	1	0	70	83,39
345	61	-34	9	1,02	1	35	565	1,06	female	Hungary	hasdog	29	1	1	0	70	83,39
61	15	-1	25	3,96	1	36	565	1,96	female	United Kingdom	hasdog	25	1	1	0	70	83,07
63	58	9	26	4,88	1	36	565	1,96	female	United States	hasdog	64	1	1	0	70	83,07
88	68	-37	62	1,24	1	36	565	1,96	female	Poland	hasdog	24	1	1	0	70	83,07
97	27	0	9	3,53	1	36	565	1,96	female	Hungary	hasdog	40	0	1	1	34	83,07
102	5	-50	88	3,56	1	36	565	1,96	female	Romania	hasdog	34	1	1	0	70	83,07
104	24	-45	1	2,88	1	36	565	1,96	male	Hungary	hasdog	27	1	1	1	70	83,07
129	62	-5	45	6,29	1	36	565	1,96	female	Canada	hasdog	40	1	1	0	70	83,07
130	41	0	47	4,99	1	36	565	1,96	female	Ireland	hasdog	41	1	1	0	70	83,07
142	70	-15	69	9,99	1	36	565	1,96	male	Hungary	hasdog	37	1	1	1	70	83,07
168	67	25	17	10,40	1	36	565	1,96	female	Spain	never	26	1	1	0	70	83,07
176	19	-2	50	5,32	1	36	565	1,96	female	Germany	never	31	1	1	0	70	83,07
185	71	41	11	2,55	1	36	565	1,96	female	Brazil	hasdog	51	1	1	0	70	83,07
235	13	0	51	3,62	1	36	565	1,96	female	Hungary	haddog	36	1	1	1	70	83,07
242	37	0	49	5,21	1	36	565	1,96	female	United Kingdom	hasdog	42	1	1	0	70	83,07
256	11	-49	40	2,27	1	36	565	1,96	female	Spain	hasdog	37	1	1	0	70	83,07
276	6	-8	62	15,44	1	36	565	1,96	female	Canada	hasdog	44	1	1	0	70	83,07
294	41	4	13	7,88	1	36	565	1,96	female	Hungary	hadfamilydog	32	1	1	0	70	83,07
306	14	-50	94	2,51	1	36	565	1,96	male	Hungary	hasfamilydog	45	1	1	0	70	83,07
335	62	0	51	2,60	1	36	565	1,96	male	Hungary	never	29	1	1	0	70	83,07
348	33	-16	7	4,24	1	36	565	1,96	male	Hungary	hasdog	48	1	1	0	70	83,07
22	67	-42	16	2,97	1	37	665	0,07	female	France	never	24	1	1	0	70	76,86
48	9	0	44	16,41	1	37	665	0,07	female	Serbia	hasdog	41	0	1	0	23	76,86
55	18	37	74	3,96	1	37	665	0,07	female	Netherlands	hasdog	45	1	1	0	70	76,86
79	6	-50	80	1,53	1	37	665	0,07	female	Hungary	hasdog	63	0	1	1	3	76,86
91	26	40	0	0,57	1	37	665	0,07	female	Hungary	hasdog	40	1	1	1	70	76,86
102	9	-39	63	2,51	1	37	665	0,07	female	Romania	hasdog	34	1	1	0	70	76,86
104	13	-26	1	8,17	1	37	665	0,07	male	Hungary	hasdog	27	1	1	1	70	76,86
125	71	0	15	2,69	1	37	665	0,07	female	United Kingdom	hasdog	59	1	1	0	70	76,86
133	8	9	36	2,55	1	37	665	0,07	female	United Kingdom	hasdog	48	1	1	0	70	76,86
142	15	25	34	5,70	1	37	665	0,07	male	Hungary	hasdog	37	1	1	1	70	76,86
159	61	-14	52	1,89	1	37	665	0,07	female	Italy	haddog	40	1	1	0	70	76,86
179	24	-50	19	6,16	1	37	665	0,07	female	United Kingdom	haddog	65	0	1	0	25	76,86
199	14	14	11	3,44	1	37	665	0,07	female	Netherlands	never	24	1	1	0	70	76,86
210	71	3	16	6,49	1	37	665	0,07	female	France	hasfamilydog	22	1	1	0	70	76,86
223	61	3	56	3,28	1	37	665	0,07	female	Spain	hasdog	34	1	1	0	70	76,86
225	32	24	24	5,39	1	37	665	0,07	male	Spain	hasdog	60	1	1	0	70	76,86
238	23	-20	74	6,69	1	37	665	0,07	female	Spain	hasdog	36	1	1	0	70	76,86
278	25	0	24	3,37	1	37	665	0,07	female	Spain	hasfamilydog	25	1	1	0	70	76,86
286	22	-32	38	5,07	1	37	665	0,07	female	Spain	haddog	55	1	1	0	70	76,86
292	33	14	70	5,98	1	37	665	0,07	male	Hungary	never	28	1	1	0	70	76,86
308	51	-47	1	1,07	1	37	665	0,07	male	Australia	never	0	1	1	0	70	76,86
311	35	-15	13	3,36	1	37	665	0,07	female	Hungary	never	19	1	1	0	70	76,86
314	60	32	58	2,13	1	37	665	0,07	male	Hungary	hadfamilydog	29	1	1	0	70	76,86
337	35	13	47	4,89	1	37	665	0,07	male	Hungary	hadfamilydog	26	1	1	0	70	76,86
348	58	16	54	3,25	1	37	665	0,07	male	Hungary	hasdog	48	1	1	0	70	76,86
40	42	12	12	2,76	1	38	665	0,16	female	Maced�nia	hasdog	17	1	0	0	70	79,67
112	23	-1	81	7,60	1	38	665	0,16	female	Hungary	hasdog	60	1	1	1	70	79,67
122	40	9	51	18,97	1	38	665	0,16	female	Hungary	hasdog	60	1	1	1	70	79,67
146	49	12	51	6,21	1	38	665	0,16	female	United States	hasdog	57	1	1	0	70	79,67
155	32	0	19	2,30	1	38	665	0,16	female	Spain	hasdog	37	0	1	0	46	79,67
167	31	-1	62	4,93	1	38	665	0,16	female	Germany	hasdog	52	1	1	0	70	79,67
194	71	21	71	2,85	1	38	665	0,16	female	United States	hasdog	43	1	1	0	70	79,67
223	69	3	41	2,81	1	38	665	0,16	female	Spain	hasdog	34	1	1	0	70	79,67
268	20	0	75	9,99	1	38	665	0,16	female	Spain	hasdog	46	1	1	0	70	79,67
282	23	-25	12	3,65	1	38	665	0,16	female	Norway	hasdog	27	0	1	0	24	79,67
284	61	-13	61	1,65	1	38	665	0,16	female	Hungary	hadfamilydog	24	1	1	1	70	79,67
290	36	-15	64	15,41	1	38	665	0,16	female	Spain	hasdog	38	1	1	0	70	79,67
312	62	0	14	2,10	1	38	665	0,16	male	Hungary	hasfamilydog	48	1	1	0	70	79,67
338	68	-30	9	1,81	1	38	665	0,16	male	Hungary	hasfamilydog	28	1	1	0	70	79,67
340	69	1	42	3,05	1	38	665	0,16	male	Hungary	never	51	1	1	0	70	79,67
345	5	-39	1	5,03	1	38	665	0,16	female	Hungary	hasdog	29	1	1	0	70	79,67
17	7	0	40	13,868	1	39	665	0,46	female	Hungary	hasdog	25	1	1	1	70	82,71
24	50	3	46	6,79	1	39	665	0,46	female	Hungary	never	27	1	1	1	70	82,71
54	9	-20	62	2,22	1	39	665	0,46	female	Hungary	hasdog	33	0	1	1	7	82,71
89	69	-45	85	1,43	1	39	665	0,46	female	Hungary	hasdog	28	1	1	1	70	82,71
91	52	34	22	1,11	1	39	665	0,46	female	Hungary	hasdog	40	1	1	1	70	82,71
102	20	-38	51	2,09	1	39	665	0,46	female	Romania	hasdog	34	1	1	0	70	82,71
105	23	-13	11	3,27	1	39	665	0,46	female	Portugal	hasdog	53	1	1	0	70	82,71
107	57	11	13	9,64	1	39	665	0,46	female	Belgium	hasdog	55	1	1	0	70	82,71
111	14	19	40	7,09	1	39	665	0,46	female	Hungary	hasdog	32	0	1	1	42	82,71
142	24	-22	19	7,64	1	39	665	0,46	male	Hungary	hasdog	37	1	1	1	70	82,71
151	72	42	13	2,22	1	39	665	0,46	male	Brazil	haddog	28	1	1	0	70	82,71
164	28	0	55	6,02	1	39	665	0,46	female	Ireland	hasdog	55	1	1	0	70	82,71
215	7	-49	26	2,77	1	39	665	0,46	female	Spain	hasdog	43	1	1	0	70	82,71
240	45	-16	14	2,55	1	39	665	0,46	female	Spain	hasdog	30	1	1	0	70	82,71
291	15	0	13	5,96	1	39	665	0,46	male	Hungary	hasfamilydog	53	1	1	0	70	82,71
292	23	0	47	4,34	1	39	665	0,46	male	Hungary	never	28	1	1	0	70	82,71
293	19	-29	61	3,91	1	39	665	0,46	male	United States	hasdog	36	1	1	0	70	82,71
337	20	-21	28	3,68	1	39	665	0,46	male	Hungary	hadfamilydog	26	1	1	0	70	82,71
346	30	0	74	4,29	1	39	665	0,46	female	Hungary	hasdog	34	0	1	0	31	82,71
15	57	-13	19	4,133	1	40	665	0,76	male	Hungary	hasdog	47	1	1	1	70	83,69
16	24	0	33	12,97	1	40	665	0,76	male	France	hasdog	22	1	1	0	70	83,69
63	31	14	36	5,22	1	40	665	0,76	female	United States	hasdog	64	1	1	0	70	83,69
88	39	-38	66	1,35	1	40	665	0,76	female	Poland	hasdog	24	1	1	0	70	83,69
105	48	3	31	7,18	1	40	665	0,76	female	Portugal	hasdog	53	1	1	0	70	83,69
167	66	25	45	4,09	1	40	665	0,76	female	Germany	hasdog	52	1	1	0	70	83,69
168	26	2	31	3,05	1	40	665	0,76	female	Spain	never	26	1	1	0	70	83,69
172	14	-13	14	7,63	1	40	665	0,76	female	United States	hasdog	37	0	1	0	32	83,69
186	54	-7	39	5,20	1	40	665	0,76	female	Germany	hasdog	53	1	1	0	70	83,69
190	16	-5	61	4,22	1	40	665	0,76	female	United States	hasdog	45	1	1	0	70	83,69
207	15	-50	93	1,20	1	40	665	0,76	female	Spain	hasdog	54	0	1	0	37	83,69
222	61	14	98	2,04	1	40	665	0,76	female	Spain	hasdog	42	1	1	0	70	83,69
256	58	-48	62	2,76	1	40	665	0,76	female	Spain	hasdog	37	1	1	0	70	83,69
268	36	-14	39	5,97	1	40	665	0,76	female	Spain	hasdog	46	1	1	0	70	83,69
286	8	-37	89	3,13	1	40	665	0,76	female	Spain	haddog	55	1	1	0	70	83,69
290	49	-40	44	7,47	1	40	665	0,76	female	Spain	hasdog	38	1	1	0	70	83,69
292	50	-10	11	7,14	1	40	665	0,76	male	Hungary	never	28	1	1	0	70	83,69
318	52	0	0	4,76	1	40	665	0,76	male	Hungary	never	27	1	1	0	70	83,69
320	62	0	0	-1,00	1	40	665	0,76	male	Hungary	hasfamilydog	28	1	1	0	70	83,69
341	50	-19	49	3,31	1	40	665	0,76	female	Hungary	haddog	55	1	1	0	70	83,69
344	72	1	46	4,30	1	40	665	0,76	female	Hungary	never	33	1	1	0	70	83,69
345	9	-38	50	3,79	1	40	665	0,76	female	Hungary	hasdog	29	1	1	0	70	83,69
20	22	-6	74	6,472	1	41	665	1,06	female	Hungary	hasdog	42	1	1	1	70	83,39
55	39	-12	38	2,93	1	41	665	1,06	female	Netherlands	hasdog	45	1	1	0	70	83,39
63	38	-1	35	6,89	1	41	665	1,06	female	United States	hasdog	64	1	1	0	70	83,39
106	20	-16	70	7,73	1	41	665	1,06	female	Hungary	hasdog	51	1	1	1	70	83,39
111	24	1	49	3,52	1	41	665	1,06	female	Hungary	hasdog	32	0	1	1	42	83,39
159	63	-24	62	2,67	1	41	665	1,06	female	Italy	haddog	40	1	1	0	70	83,39
167	6	-37	62	4,91	1	41	665	1,06	female	Germany	hasdog	52	1	1	0	70	83,39
169	35	-29	68	2,71	1	41	665	1,06	female	Spain	hasdog	34	1	1	0	70	83,39
178	26	1	40	3,58	1	41	665	1,06	female	Canada	hasdog	27	1	1	0	70	83,39
198	20	5	7	4,87	1	41	665	1,06	female	Germany	haddog	40	1	1	0	70	83,39
201	8	7	0	3,80	1	41	665	1,06	female	Italy	hasdog	37	1	1	0	70	83,39
223	73	-5	58	7,82	1	41	665	1,06	female	Spain	hasdog	34	1	1	0	70	83,39
225	61	-12	12	3,19	1	41	665	1,06	male	Spain	hasdog	60	1	1	0	70	83,39
240	9	-50	53	4,22	1	41	665	1,06	female	Spain	hasdog	30	1	1	0	70	83,39
271	40	0	52	4,67	1	41	665	1,06	female	Spain	hasdog	28	1	1	0	70	83,39
319	51	0	0	-1,00	1	41	665	1,06	male	Hungary	hasdog	21	1	1	0	70	83,39
323	28	-35	74	7,95	1	41	665	1,06	male	Germany	hadfamilydog	30	1	1	0	70	83,39
15	17	0	53	6,468	1	42	665	1,96	male	Hungary	hasdog	47	1	1	1	70	83,07
17	54	1	26	6,324	1	42	665	1,96	female	Hungary	hasdog	25	1	1	1	70	83,07
74	59	-8	12	4,36	1	42	665	1,96	female	Hungary	hasdog	51	1	1	1	70	83,07
85	14	-37	13	5,94	1	42	665	1,96	female	Hungary	haddog	35	1	1	1	70	83,07
88	72	-42	80	1,69	1	42	665	1,96	female	Poland	hasdog	24	1	1	0	70	83,07
111	35	1	17	4,00	1	42	665	1,96	female	Hungary	hasdog	32	0	1	1	42	83,07
122	23	0	50	9,38	1	42	665	1,96	female	Hungary	hasdog	60	1	1	1	70	83,07
128	14	13	38	8,12	1	42	665	1,96	female	Hungary	hasdog	42	1	1	1	70	83,07
145	23	25	51	4,46	1	42	665	1,96	female	United States	hasdog	25	1	1	0	70	83,07
157	37	-49	99	4,35	1	42	665	1,96	female	Colombia	hasdog	32	0	1	0	41	83,07
164	32	0	1	2,11	1	42	665	1,96	female	Ireland	hasdog	55	1	1	0	70	83,07
171	50	-42	65	1,38	1	42	665	1,96	female	Brazil	never	30	1	1	0	70	83,07
187	5	-41	69	1,01	1	42	665	1,96	female	Hungary	hasdog	18	0	1	1	1	83,07
197	11	-5	47	1,10	1	42	665	1,96	female	Ireland	hadfamilydog	20	0	1	0	22	83,07
223	63	-10	81	5,12	1	42	665	1,96	female	Spain	hasdog	34	1	1	0	70	83,07
228	26	35	25	8,92	1	42	665	1,96	female	Uruguay	hasdog	59	1	1	0	70	83,07
256	6	-48	50	3,06	1	42	665	1,96	female	Spain	hasdog	37	1	1	0	70	83,07
291	73	-13	48	12,24	1	42	665	1,96	male	Hungary	hasfamilydog	53	1	1	0	70	83,07
308	55	-47	1	0,47	1	42	665	1,96	male	Australia	never	0	1	1	0	70	83,07
318	14	-27	38	5,48	1	42	665	1,96	male	Hungary	never	27	1	1	0	70	83,07
328	56	-19	40	4,55	1	42	665	1,96	female	Hungary	hadfamilydog	22	1	1	0	70	83,07
20	32	22	19	4,073	1	43	765	0,07	female	Hungary	hasdog	42	1	1	1	70	76,85
78	12	-33	48	1,70	1	43	765	0,07	female	Hungary	hasdog	37	1	1	1	70	76,85
122	33	-39	27	6,01	1	43	765	0,07	female	Hungary	hasdog	60	1	1	1	70	76,85
125	5	-2	46	7,17	1	43	765	0,07	female	United Kingdom	hasdog	59	1	1	0	70	76,85
129	5	-50	89	36,21	1	43	765	0,07	female	Canada	hasdog	40	1	1	0	70	76,85
136	5	1	0	16,56	1	43	765	0,07	female	Hungary	hasdog	44	0	1	1	5	76,85
141	22	-29	57	6,80	1	43	765	0,07	female	United States	hasdog	64	1	1	0	70	76,85
167	36	-1	35	2,95	1	43	765	0,07	female	Germany	hasdog	52	1	1	0	70	76,85
195	8	9	97	4,76	1	43	765	0,07	female	United Kingdom	hasdog	57	1	1	0	70	76,85
210	11	14	21	207,87	1	43	765	0,07	female	France	hasfamilydog	22	1	1	0	70	76,85
236	72	0	22	4,18	1	43	765	0,07	female	Spain	hasdog	36	1	1	0	70	76,85
250	18	-13	13	3,92	1	43	765	0,07	female	Peru	hasdog	38	0	1	0	22	76,85
323	72	4	57	7,91	1	43	765	0,07	male	Germany	hadfamilydog	30	1	1	0	70	76,85
327	7	1	100	1,46	1	43	765	0,07	male	Brazil	hasdog	47	0	1	0	7	76,85
328	33	8	11	3,38	1	43	765	0,07	female	Hungary	hadfamilydog	22	1	1	0	70	76,85
334	30	9	44	3,60	1	43	765	0,07	male	Spain	hasdog	46	1	1	0	70	76,85
336	7	1	16	7,70	1	43	765	0,07	male	Hungary	hadfamilydog	23	1	1	0	70	76,85
41	11	37	51	10,36	1	44	765	0,16	female	Hungary	hasdog	23	1	1	1	70	79,67
74	14	5	38	8,59	1	44	765	0,16	female	Hungary	hasdog	51	1	1	1	70	79,67
78	11	-39	47	3,27	1	44	765	0,16	female	Hungary	hasdog	37	1	1	1	70	79,67
90	46	0	12	2,52	1	44	765	0,16	female	Serbia	hasdog	39	1	1	0	70	79,67
100	25	-39	63	2,19	1	44	765	0,16	female	United Kingdom	hasdog	59	1	1	0	70	79,67
159	21	-33	85	2,33	1	44	765	0,16	female	Italy	haddog	40	1	1	0	70	79,67
162	51	15	68	4,57	1	44	765	0,16	female	Canada	haddog	58	1	1	0	70	79,67
171	12	-29	64	3,69	1	44	765	0,16	female	Brazil	never	30	1	1	0	70	79,67
194	66	16	87	3,48	1	44	765	0,16	female	United States	hasdog	43	1	1	0	70	79,67
205	13	-21	87	6,25	1	44	765	0,16	female	Spain	haddog	44	1	1	0	70	79,67
268	51	25	25	7,70	1	44	765	0,16	female	Spain	hasdog	46	1	1	0	70	79,67
303	16	21	15	6,55	1	44	765	0,16	male	Hungary	hasfamilydog	47	1	1	0	70	79,67
305	49	36	52	2,80	1	44	765	0,16	male	Hungary	never	61	1	1	0	70	79,67
312	63	12	13	1,23	1	44	765	0,16	male	Hungary	hasfamilydog	48	1	1	0	70	79,67
313	20	0	87	7,15	1	44	765	0,16	male	Hungary	hasfamilydog	26	1	1	0	70	79,67
325	50	-8	50	6,88	1	44	765	0,16	male	Hungary	hasfamilydog	37	1	1	0	70	79,67
326	17	0	76	5,09	1	44	765	0,16	male	Hungary	hadfamilydog	60	1	1	0	70	79,67
352	15	-1	60	3,05	1	44	765	0,16	male	United Kingdom	hasdog	42	1	1	0	70	79,67
38	62	-18	74	3,58	1	45	765	0,46	male	Hungary	never	18	1	1	1	70	81,46
64	48	25	38	13,71	1	45	765	0,46	female	Australia	hasdog	55	1	1	0	70	81,46
80	9	0	26	3,72	1	45	765	0,46	female	Hungary	hasdog	39	0	1	1	22	81,46
122	37	0	38	6,54	1	45	765	0,46	female	Hungary	hasdog	60	1	1	1	70	81,46
145	49	31	12	4,04	1	45	765	0,46	female	United States	hasdog	25	1	1	0	70	81,46
176	63	-15	40	6,58	1	45	765	0,46	female	Germany	never	31	1	1	0	70	81,46
182	56	-46	97	3,04	1	45	765	0,46	female	United Kingdom	hasdog	61	1	1	0	70	81,46
195	73	-4	71	2,45	1	45	765	0,46	female	United Kingdom	hasdog	57	1	1	0	70	81,46
246	54	0	58	9,48	1	45	765	0,46	female	United States	hasdog	58	1	1	0	70	81,46
268	9	-12	13	9,21	1	45	765	0,46	female	Spain	hasdog	46	1	1	0	70	81,46
279	40	-40	90	3,37	1	45	765	0,46	female	Costa Rica	hasdog	36	1	1	0	70	81,46
308	27	-45	0	1,21	1	45	765	0,46	male	Australia	never	0	1	1	0	70	81,46
322	33	-10	18	7,84	1	45	765	0,46	male	Hungary	never	25	1	1	0	70	81,46
325	52	-17	55	5,29	1	45	765	0,46	male	Hungary	hasfamilydog	37	1	1	0	70	81,46
351	56	20	8	4,61	1	45	765	0,46	female	United Kingdom	hasdog	41	1	1	0	70	81,46
352	14	0	43	7,07	1	45	765	0,46	male	United Kingdom	hasdog	42	1	1	0	70	81,46
16	34	-1	32	5,635	1	46	765	0,76	male	France	hasdog	22	1	1	0	70	83,69
21	55	0	50	3,54	1	46	765	0,76	male	Hungary	haddog	37	1	1	1	70	83,69
22	50	-42	57	2,7	1	46	765	0,76	female	France	never	24	1	1	0	70	83,69
77	34	-48	78	3,84	1	46	765	0,76	female	Hungary	hasdog	33	0	1	1	42	83,69
85	15	-44	12	3,63	1	46	765	0,76	female	Hungary	haddog	35	1	1	1	70	83,69
91	7	-43	1	0,90	1	46	765	0,76	female	Hungary	hasdog	40	1	1	1	70	83,69
106	66	-12	63	15,68	1	46	765	0,76	female	Hungary	hasdog	51	1	1	1	70	83,69
149	24	2	85	11,26	1	46	765	0,76	female	Austria	hasdog	35	1	1	0	70	83,69
164	6	1	52	8,21	1	46	765	0,76	female	Ireland	hasdog	55	1	1	0	70	83,69
168	17	-10	44	3,05	1	46	765	0,76	female	Spain	never	26	1	1	0	70	83,69
197	5	-6	38	0,92	1	46	765	0,76	female	Ireland	hadfamilydog	20	0	1	0	22	83,69
205	72	0	60	3,35	1	46	765	0,76	female	Spain	haddog	44	1	1	0	70	83,69
223	15	23	36	3,47	1	46	765	0,76	female	Spain	hasdog	34	1	1	0	70	83,69
241	65	-39	87	2,77	1	46	765	0,76	female	Spain	hasdog	28	1	1	0	70	83,69
315	14	-40	20	2,61	1	46	765	0,76	female	Hungary	hasdog	30	1	1	0	70	83,69
325	64	-11	81	4,02	1	46	765	0,76	male	Hungary	hasfamilydog	37	1	1	0	70	83,69
345	43	-46	21	1,97	1	46	765	0,76	female	Hungary	hasdog	29	1	1	0	70	83,69
346	20	-1	58	8,20	1	46	765	0,76	female	Hungary	hasdog	34	0	1	0	31	83,69
17	14	-37	24	14,771	1	47	765	1,06	female	Hungary	hasdog	25	1	1	1	70	83,39
22	27	-46	93	3,05	1	47	765	1,06	female	France	never	24	1	1	0	70	83,39
23	11	-3	13	16,12	1	47	765	1,06	female	Italy	hasdog	34	1	1	0	70	83,39
63	9	0	48	5,15	1	47	765	1,06	female	United States	hasdog	64	1	1	0	70	83,39
83	45	12	13	4,09	1	47	765	1,06	female	United Kingdom	hasdog	49	1	1	0	70	83,39
95	56	-12	46	4,45	1	47	765	1,06	female	United States	hasdog	51	1	1	0	70	83,39
100	57	-38	76	0,91	1	47	765	1,06	female	United Kingdom	hasdog	59	1	1	0	70	83,39
141	20	-39	90	5,47	1	47	765	1,06	female	United States	hasdog	64	1	1	0	70	83,39
142	54	-45	41	5,71	1	47	765	1,06	male	Hungary	hasdog	37	1	1	1	70	83,39
157	38	-50	100	2,19	1	47	765	1,06	female	Colombia	hasdog	32	0	1	0	41	83,39
175	66	-48	96	1,64	1	47	765	1,06	female	Portugal	hadfamilydog	27	1	1	0	70	83,39
185	9	38	25	31,73	1	47	765	1,06	female	Brazil	hasdog	51	1	1	0	70	83,39
201	37	-21	41	2,68	1	47	765	1,06	female	Italy	hasdog	37	1	1	0	70	83,39
222	11	-43	56	6,58	1	47	765	1,06	female	Spain	hasdog	42	1	1	0	70	83,39
223	12	4	47	6,22	1	47	765	1,06	female	Spain	hasdog	34	1	1	0	70	83,39
238	60	-47	98	3,54	1	47	765	1,06	female	Spain	hasdog	36	1	1	0	70	83,39
291	12	-1	1	5,66	1	47	765	1,06	male	Hungary	hasfamilydog	53	1	1	0	70	83,39
296	74	-1	3	6,69	1	47	765	1,06	female	Hungary	hasfamilydog	60	1	1	0	70	83,39
304	53	8	44	5,77	1	47	765	1,06	male	Hungary	hasdog	39	1	1	0	70	83,39
313	38	0	88	3,09	1	47	765	1,06	male	Hungary	hasfamilydog	26	1	1	0	70	83,39
315	59	-1	0	5,96	1	47	765	1,06	female	Hungary	hasdog	30	1	1	0	70	83,39
316	72	-43	18	5,30	1	47	765	1,06	male	Hungary	hasdog	41	1	1	0	70	83,39
335	34	0	50	2,96	1	47	765	1,06	male	Hungary	never	29	1	1	0	70	83,39
340	7	-16	40	6,50	1	47	765	1,06	male	Hungary	never	51	1	1	0	70	83,39
15	43	0	7	3,199	1	48	765	1,96	male	Hungary	hasdog	47	1	1	1	70	83,07
21	10	0	9	12,45	1	48	765	1,96	male	Hungary	haddog	37	1	1	1	70	83,07
24	41	8	17	14,29	1	48	765	1,96	female	Hungary	never	27	1	1	1	70	83,07
53	54	-35	5	0,80	1	48	765	1,96	male	Hungary	hasfamilydog	23	1	1	1	70	83,07
58	5	-43	92	5,86	1	48	765	1,96	female	Hungary	hasdog	31	0	1	1	9	83,07
64	37	0	74	4,93	1	48	765	1,96	female	Australia	hasdog	55	1	1	0	70	83,07
70	27	4	98	9,39	1	48	765	1,96	female	Canada	hasdog	35	0	1	0	26	83,07
83	5	-48	54	8,26	1	48	765	1,96	female	United Kingdom	hasdog	49	1	1	0	70	83,07
90	34	-19	5	4,18	1	48	765	1,96	female	Serbia	hasdog	39	1	1	0	70	83,07
104	31	-50	0	2,15	1	48	765	1,96	male	Hungary	hasdog	27	1	1	1	70	83,07
130	25	-5	3	8,06	1	48	765	1,96	female	Ireland	hasdog	41	1	1	0	70	83,07
149	71	2	65	3,75	1	48	765	1,96	female	Austria	hasdog	35	1	1	0	70	83,07
151	68	-17	16	3,88	1	48	765	1,96	male	Brazil	haddog	28	1	1	0	70	83,07
175	13	-50	97	3,33	1	48	765	1,96	female	Portugal	hadfamilydog	27	1	1	0	70	83,07
199	39	12	9	1,75	1	48	765	1,96	female	Netherlands	never	24	1	1	0	70	83,07
201	28	20	0	2,36	1	48	765	1,96	female	Italy	hasdog	37	1	1	0	70	83,07
205	49	0	59	4,79	1	48	765	1,96	female	Spain	haddog	44	1	1	0	70	83,07
228	7	-27	65	13,13	1	48	765	1,96	female	Uruguay	hasdog	59	1	1	0	70	83,07
240	36	-50	66	2,05	1	48	765	1,96	female	Spain	hasdog	30	1	1	0	70	83,07
276	62	39	56	4,81	1	48	765	1,96	female	Canada	hasdog	44	1	1	0	70	83,07
278	53	-16	11	3,27	1	48	765	1,96	female	Spain	hasfamilydog	25	1	1	0	70	83,07
282	26	-40	53	3,44	1	48	765	1,96	female	Norway	hasdog	27	0	1	0	24	83,07
283	74	0	49	5,30	1	48	765	1,96	female	Spain	hasdog	41	1	1	0	70	83,07
284	64	-30	58	1,13	1	48	765	1,96	female	Hungary	hadfamilydog	24	1	1	1	70	83,07
301	68	-42	82	1,24	1	48	765	1,96	female	Spain	hasdog	26	1	1	0	70	83,07
322	55	-31	4	6,03	1	48	765	1,96	male	Hungary	never	25	1	1	0	70	83,07
328	71	-19	15	5,41	1	48	765	1,96	female	Hungary	hadfamilydog	22	1	1	0	70	83,07
334	51	-31	55	3,74	1	48	765	1,96	male	Spain	hasdog	46	1	1	0	70	83,07
45	44	24	17	3,65	1	49	865	0,07	female	France	hasdog	40	1	1	0	70	76,84
90	69	3	33	3,41	1	49	865	0,07	female	Serbia	hasdog	39	1	1	0	70	76,84
107	47	13	12	5,20	1	49	865	0,07	female	Belgium	hasdog	55	1	1	0	70	76,84
121	27	11	12	6,18	1	49	865	0,07	female	Australia	hasdog	49	1	1	0	70	76,84
130	19	-2	21	7,33	1	49	865	0,07	female	Ireland	hasdog	41	1	1	0	70	76,84
164	29	1	51	5,76	1	49	865	0,07	female	Ireland	hasdog	55	1	1	0	70	76,84
169	28	-33	64	2,20	1	49	865	0,07	female	Spain	hasdog	34	1	1	0	70	76,84
179	10	-50	0	10,62	1	49	865	0,07	female	United Kingdom	haddog	65	0	1	0	25	76,84
198	15	9	37	2,75	1	49	865	0,07	female	Germany	haddog	40	1	1	0	70	76,84
271	13	-7	75	4,37	1	49	865	0,07	female	Spain	hasdog	28	1	1	0	70	76,84
280	23	14	77	5,61	1	49	865	0,07	female	Spain	hasdog	39	1	1	0	70	76,84
301	9	-12	75	2,53	1	49	865	0,07	female	Spain	hasdog	26	1	1	0	70	76,84
305	74	-26	38	2,05	1	49	865	0,07	male	Hungary	never	61	1	1	0	70	76,84
308	59	-48	0	0,56	1	49	865	0,07	male	Australia	never	0	1	1	0	70	76,84
315	52	23	31	5,44	1	49	865	0,07	female	Hungary	hasdog	30	1	1	0	70	76,84
317	38	-16	25	2,12	1	49	865	0,07	male	Hungary	hasdog	49	1	1	0	70	76,84
61	44	-22	31	6,68	1	50	865	0,16	female	United Kingdom	hasdog	25	1	1	0	70	79,67
68	46	-26	71	4,43	1	50	865	0,16	female	Poland	hasdog	37	1	1	0	70	79,67
88	49	-38	49	1,81	1	50	865	0,16	female	Poland	hasdog	24	1	1	0	70	79,67
91	39	18	83	0,20	1	50	865	0,16	female	Hungary	hasdog	40	1	1	1	70	79,67
106	39	-38	63	7,51	1	50	865	0,16	female	Hungary	hasdog	51	1	1	1	70	79,67
120	13	1	7	3,89	1	50	865	0,16	female	United Kingdom	hasdog	24	1	1	0	70	79,67
162	52	-8	78	6,65	1	50	865	0,16	female	Canada	haddog	58	1	1	0	70	79,67
188	46	-12	66	4,45	1	50	865	0,16	female	Spain	hasdog	25	1	1	0	70	79,67
199	11	-14	16	4,19	1	50	865	0,16	female	Netherlands	never	24	1	1	0	70	79,67
215	48	29	79	3,23	1	50	865	0,16	female	Spain	hasdog	43	1	1	0	70	79,67
221	17	-46	12	3,90	1	50	865	0,16	female	Paraguay	hasdog	58	1	1	0	70	79,67
222	53	-47	98	1,93	1	50	865	0,16	female	Spain	hasdog	42	1	1	0	70	79,67
228	21	8	63	9,78	1	50	865	0,16	female	Uruguay	hasdog	59	1	1	0	70	79,67
293	58	9	7	2,46	1	50	865	0,16	male	United States	hasdog	36	1	1	0	70	79,67
294	49	-11	45	4,43	1	50	865	0,16	female	Hungary	hadfamilydog	32	1	1	0	70	79,67
308	38	-47	1	0,73	1	50	865	0,16	male	Australia	never	0	1	1	0	70	79,67
311	28	-26	14	3,66	1	50	865	0,16	female	Hungary	never	19	1	1	0	70	79,67
314	22	25	12	5,55	1	50	865	0,16	male	Hungary	hadfamilydog	29	1	1	0	70	79,67
315	64	0	0	2,79	1	50	865	0,16	female	Hungary	hasdog	30	1	1	0	70	79,67
317	46	19	22	3,59	1	50	865	0,16	male	Hungary	hasdog	49	1	1	0	70	79,67
320	29	0	0	-1,00	1	50	865	0,16	male	Hungary	hasfamilydog	28	1	1	0	70	79,67
323	42	-47	94	4,61	1	50	865	0,16	male	Germany	hadfamilydog	30	1	1	0	70	79,67
336	34	20	93	0,26	1	50	865	0,16	male	Hungary	hadfamilydog	23	1	1	0	70	79,67
337	46	33	1	5,14	1	50	865	0,16	male	Hungary	hadfamilydog	26	1	1	0	70	79,67
352	39	19	49	3,15	1	50	865	0,16	male	United Kingdom	hasdog	42	1	1	0	70	79,67
16	51	5	20	9,919	1	51	865	0,46	male	France	hasdog	22	1	1	0	70	82,71
22	40	-32	58	5,09	1	51	865	0,46	female	France	never	24	1	1	0	70	82,71
45	52	20	16	3,05	1	51	865	0,46	female	France	hasdog	40	1	1	0	70	82,71
60	72	-50	6	0,78	1	51	865	0,46	male	Hungary	hasdog	30	1	1	1	70	82,71
91	37	45	71	0,58	1	51	865	0,46	female	Hungary	hasdog	40	1	1	1	70	82,71
125	41	-14	22	3,83	1	51	865	0,46	female	United Kingdom	hasdog	59	1	1	0	70	82,71
129	35	-42	88	1,82	1	51	865	0,46	female	Canada	hasdog	40	1	1	0	70	82,71
130	29	-41	68	3,83	1	51	865	0,46	female	Ireland	hasdog	41	1	1	0	70	82,71
141	50	-34	95	4,83	1	51	865	0,46	female	United States	hasdog	64	1	1	0	70	82,71
145	26	-13	38	5,34	1	51	865	0,46	female	United States	hasdog	25	1	1	0	70	82,71
150	42	-16	17	2,53	1	51	865	0,46	female	Germany	hasdog	29	1	1	0	70	82,71
154	24	1	38	7,02	1	51	865	0,46	male	Spain	hadfamilydog	55	1	1	0	70	82,71
204	20	-47	75	1,34	1	51	865	0,46	female	Germany	never	24	1	1	0	70	82,71
223	37	3	45	5,45	1	51	865	0,46	female	Spain	hasdog	34	1	1	0	70	82,71
294	51	-1	31	4,47	1	51	865	0,46	female	Hungary	hadfamilydog	32	1	1	0	70	82,71
296	21	-39	1	6,24	1	51	865	0,46	female	Hungary	hasfamilydog	60	1	1	0	70	82,71
304	8	-30	85	4,36	1	51	865	0,46	male	Hungary	hasdog	39	1	1	0	70	82,71
311	55	-38	48	2,05	1	51	865	0,46	female	Hungary	never	19	1	1	0	70	82,71
316	62	-1	13	6,53	1	51	865	0,46	male	Hungary	hasdog	41	1	1	0	70	82,71
320	19	0	0	-1,00	1	51	865	0,46	male	Hungary	hasfamilydog	28	1	1	0	70	82,71
17	12	-25	25	15,083	1	52	865	0,76	female	Hungary	hasdog	25	1	1	1	70	83,69
20	65	-10	12	0,528	1	52	865	0,76	female	Hungary	hasdog	42	1	1	1	70	83,69
60	63	-50	5	0,81	1	52	865	0,76	male	Hungary	hasdog	30	1	1	1	70	83,69
77	39	47	96	2,32	1	52	865	0,76	female	Hungary	hasdog	33	0	1	1	42	83,69
85	56	-37	27	5,30	1	52	865	0,76	female	Hungary	haddog	35	1	1	1	70	83,69
88	14	-50	100	1,98	1	52	865	0,76	female	Poland	hasdog	24	1	1	0	70	83,69
115	34	-21	34	2,37	1	52	865	0,76	female	Hungary	hasdog	37	0	1	1	36	83,69
123	47	-7	26	1,81	1	52	865	0,76	female	Poland	hasdog	42	1	1	0	70	83,69
140	53	38	61	5,82	1	52	865	0,76	female	United States	hasdog	49	1	1	0	70	83,69
159	29	-42	87	1,76	1	52	865	0,76	female	Italy	haddog	40	1	1	0	70	83,69
168	62	20	29	2,66	1	52	865	0,76	female	Spain	never	26	1	1	0	70	83,69
173	24	3	37	4,23	1	52	865	0,76	female	Finland	hasdog	38	0	1	0	33	83,69
279	46	-37	83	2,96	1	52	865	0,76	female	Costa Rica	hasdog	36	1	1	0	70	83,69
285	33	-38	69	1,55	1	52	865	0,76	female	Romania	hasfamilydog	21	0	1	0	42	83,69
301	52	-50	100	1,18	1	52	865	0,76	female	Spain	hasdog	26	1	1	0	70	83,69
312	28	12	38	2,97	1	52	865	0,76	male	Hungary	hasfamilydog	48	1	1	0	70	83,69
322	44	-19	61	7,90	1	52	865	0,76	male	Hungary	never	25	1	1	0	70	83,69
325	49	-26	61	4,40	1	52	865	0,76	male	Hungary	hasfamilydog	37	1	1	0	70	83,69
351	61	-17	22	3,44	1	52	865	0,76	female	United Kingdom	hasdog	41	1	1	0	70	83,69
39	6	-31	75	0,46	1	53	865	1,06	male	Bahama-szigetek	never	18	0	0	0	4	83,39
60	32	-50	7	1,42	1	53	865	1,06	male	Hungary	hasdog	30	1	1	1	70	83,39
75	5	-24	1	15,01	1	53	865	1,06	female	Hungary	hasdog	41	0	1	1	16	83,39
100	56	-38	76	2,43	1	53	865	1,06	female	United Kingdom	hasdog	59	1	1	0	70	83,39
123	39	-7	18	4,86	1	53	865	1,06	female	Poland	hasdog	42	1	1	0	70	83,39
141	18	-37	85	5,18	1	53	865	1,06	female	United States	hasdog	64	1	1	0	70	83,39
142	23	-17	24	2,72	1	53	865	1,06	male	Hungary	hasdog	37	1	1	1	70	83,39
165	47	-24	30	2,62	1	53	865	1,06	female	Colombia	hasdog	31	1	1	0	70	83,39
186	46	-7	48	6,14	1	53	865	1,06	female	Germany	hasdog	53	1	1	0	70	83,39
225	10	-24	38	9,99	1	53	865	1,06	male	Spain	hasdog	60	1	1	0	70	83,39
238	63	-48	99	2,24	1	53	865	1,06	female	Spain	hasdog	36	1	1	0	70	83,39
276	52	-2	51	5,20	1	53	865	1,06	female	Canada	hasdog	44	1	1	0	70	83,39
278	31	-10	24	3,05	1	53	865	1,06	female	Spain	hasfamilydog	25	1	1	0	70	83,39
280	21	-34	93	5,17	1	53	865	1,06	female	Spain	hasdog	39	1	1	0	70	83,39
283	39	0	51	8,30	1	53	865	1,06	female	Spain	hasdog	41	1	1	0	70	83,39
284	69	-38	72	1,27	1	53	865	1,06	female	Hungary	hadfamilydog	24	1	1	1	70	83,39
294	12	8	48	9,41	1	53	865	1,06	female	Hungary	hadfamilydog	32	1	1	0	70	83,39
303	33	0	29	4,72	1	53	865	1,06	male	Hungary	hasfamilydog	47	1	1	0	70	83,39
307	60	-35	3	1,43	1	53	865	1,06	male	Azerbajdzs�n	never	51	1	1	0	70	83,39
308	15	-47	0	2,38	1	53	865	1,06	male	Australia	never	0	1	1	0	70	83,39
317	37	-31	25	2,29	1	53	865	1,06	male	Hungary	hasdog	49	1	1	0	70	83,39
327	9	1	100	1,34	1	53	865	1,06	male	Brazil	hasdog	47	0	1	0	7	83,39
20	27	-10	96	1,983	1	54	865	1,96	female	Hungary	hasdog	42	1	1	1	70	83,07
24	18	12	36	8,41	1	54	865	1,96	female	Hungary	never	27	1	1	1	70	83,07
39	7	28	82	0,45	1	54	865	1,96	male	Bahama-szigetek	never	18	0	0	0	4	83,07
107	54	-37	26	7,16	1	54	865	1,96	female	Belgium	hasdog	55	1	1	0	70	83,07
128	28	19	8	8,12	1	54	865	1,96	female	Hungary	hasdog	42	1	1	1	70	83,07
129	61	-48	98	1,08	1	54	865	1,96	female	Canada	hasdog	40	1	1	0	70	83,07
165	29	0	66	1,98	1	54	865	1,96	female	Colombia	hasdog	31	1	1	0	70	83,07
190	11	-3	24	5,47	1	54	865	1,96	female	United States	hasdog	45	1	1	0	70	83,07
195	60	-45	39	2,68	1	54	865	1,96	female	United Kingdom	hasdog	57	1	1	0	70	83,07
204	24	-43	72	1,41	1	54	865	1,96	female	Germany	never	24	1	1	0	70	83,07
225	60	-38	25	5,99	1	54	865	1,96	male	Spain	hasdog	60	1	1	0	70	83,07
280	62	-22	67	2,33	1	54	865	1,96	female	Spain	hasdog	39	1	1	0	70	83,07
288	73	-14	41	5,60	1	54	865	1,96	female	Hungary	hadfamilydog	26	1	1	0	70	83,07
304	33	-21	62	4,41	1	54	865	1,96	male	Hungary	hasdog	39	1	1	0	70	83,07
307	8	-46	0	2,05	1	54	865	1,96	male	Azerbajdzs�n	never	51	1	1	0	70	83,07
314	56	3	15	4,57	1	54	865	1,96	male	Hungary	hadfamilydog	29	1	1	0	70	83,07
335	29	0	51	3,99	1	54	865	1,96	male	Hungary	never	29	1	1	0	70	83,07
345	39	-16	84	1,49	1	54	865	1,96	female	Hungary	hasdog	29	1	1	0	70	83,07
24	23	26	94	7,38	1	55	965	0,07	female	Hungary	never	27	1	1	1	70	76,84
60	29	-50	10	0,80	1	55	965	0,07	male	Hungary	hasdog	30	1	1	1	70	76,84
70	20	48	48	8,33	1	55	965	0,07	female	Canada	hasdog	35	0	1	0	26	76,84
83	22	42	83	6,04	1	55	965	0,07	female	United Kingdom	hasdog	49	1	1	0	70	76,84
95	10	-13	26	4,60	1	55	965	0,07	female	United States	hasdog	51	1	1	0	70	76,84
150	11	-37	9	3,63	1	55	965	0,07	female	Germany	hasdog	29	1	1	0	70	76,84
159	59	-23	65	3,89	1	55	965	0,07	female	Italy	haddog	40	1	1	0	70	76,84
171	56	-26	54	1,60	1	55	965	0,07	female	Brazil	never	30	1	1	0	70	76,84
172	33	-11	12	2,03	1	55	965	0,07	female	United States	hasdog	37	0	1	0	32	76,84
195	53	-18	50	1,61	1	55	965	0,07	female	United Kingdom	hasdog	57	1	1	0	70	76,84
228	68	20	37	8,47	1	55	965	0,07	female	Uruguay	hasdog	59	1	1	0	70	76,84
240	44	1	5	2,11	1	55	965	0,07	female	Spain	hasdog	30	1	1	0	70	76,84
246	71	30	61	6,03	1	55	965	0,07	female	United States	hasdog	58	1	1	0	70	76,84
276	49	41	58	4,98	1	55	965	0,07	female	Canada	hasdog	44	1	1	0	70	76,84
292	24	1	63	6,44	1	55	965	0,07	male	Hungary	never	28	1	1	0	70	76,84
305	27	25	79	4,46	1	55	965	0,07	male	Hungary	never	61	1	1	0	70	76,84
314	43	29	96	2,99	1	55	965	0,07	male	Hungary	hadfamilydog	29	1	1	0	70	76,84
331	9	-27	88	1,79	1	55	965	0,07	male	Brazil	hasdog	42	0	1	0	8	76,84
344	54	22	37	4,22	1	55	965	0,07	female	Hungary	never	33	1	1	0	70	76,84
352	29	12	63	4,55	1	55	965	0,07	male	United Kingdom	hasdog	42	1	1	0	70	76,84
353	10	22	62	20,41	1	55	965	0,07	male	Hungary	hadfamilydog	34	1	1	0	70	76,84
13	40	-30	81	6,07	1	56	965	0,16	male	Hungary	never	34	1	1	1	70	79,66
16	18	9	31	4,668	1	56	965	0,16	male	France	hasdog	22	1	1	0	70	79,66
17	28	-13	37	8,204	1	56	965	0,16	female	Hungary	hasdog	25	1	1	1	70	79,66
68	57	-11	63	3,48	1	56	965	0,16	female	Poland	hasdog	37	1	1	0	70	79,66
69	9	0	49	10,80	1	56	965	0,16	female	Australia	hasdog	28	1	1	0	70	79,66
138	32	4	8	3,39	1	56	965	0,16	female	United States	hasdog	51	1	1	0	70	79,66
150	60	-13	64	3,29	1	56	965	0,16	female	Germany	hasdog	29	1	1	0	70	79,66
154	48	-3	63	6,22	1	56	965	0,16	male	Spain	hadfamilydog	55	1	1	0	70	79,66
165	34	10	59	2,19	1	56	965	0,16	female	Colombia	hasdog	31	1	1	0	70	79,66
186	36	-1	35	6,29	1	56	965	0,16	female	Germany	hasdog	53	1	1	0	70	79,66
190	49	-4	50	4,02	1	56	965	0,16	female	United States	hasdog	45	1	1	0	70	79,66
215	11	-50	66	2,90	1	56	965	0,16	female	Spain	hasdog	43	1	1	0	70	79,66
235	73	-9	42	4,41	1	56	965	0,16	female	Hungary	haddog	36	1	1	1	70	79,66
282	19	-8	0	4,62	1	56	965	0,16	female	Norway	hasdog	27	0	1	0	24	79,66
284	29	-19	68	2,01	1	56	965	0,16	female	Hungary	hadfamilydog	24	1	1	1	70	79,66
291	48	-1	50	8,42	1	56	965	0,16	male	Hungary	hasfamilydog	53	1	1	0	70	79,66
297	34	-13	63	2,20	1	56	965	0,16	female	Hungary	hasfamilydog	13	1	1	0	70	79,66
302	20	-50	54	0,93	1	56	965	0,16	male	Hungary	hasdog	18	0	1	0	17	79,66
306	73	-40	39	2,05	1	56	965	0,16	male	Hungary	hasfamilydog	45	1	1	0	70	79,66
316	45	-46	97	1,42	1	56	965	0,16	male	Hungary	hasdog	41	1	1	0	70	79,66
318	50	0	22	16,15	1	56	965	0,16	male	Hungary	never	27	1	1	0	70	79,66
344	24	0	23	5,49	1	56	965	0,16	female	Hungary	never	33	1	1	0	70	79,66
13	19	-31	38	4,032	1	57	965	0,46	male	Hungary	never	34	1	1	1	70	81,46
41	43	3	55	11,14	1	57	965	0,46	female	Hungary	hasdog	23	1	1	1	70	81,46
61	72	-9	70	3,13	1	57	965	0,46	female	United Kingdom	hasdog	25	1	1	0	70	81,46
63	12	0	51	5,05	1	57	965	0,46	female	United States	hasdog	64	1	1	0	70	81,46
105	21	-22	37	2,25	1	57	965	0,46	female	Portugal	hasdog	53	1	1	0	70	81,46
121	18	-24	19	4,69	1	57	965	0,46	female	Australia	hasdog	49	1	1	0	70	81,46
133	70	-15	74	3,53	1	57	965	0,46	female	United Kingdom	hasdog	48	1	1	0	70	81,46
135	6	0	0	17,66	1	57	965	0,46	female	Hungary	hasdog	43	0	1	1	21	81,46
151	12	-35	84	4,98	1	57	965	0,46	male	Brazil	haddog	28	1	1	0	70	81,46
168	23	7	42	5,16	1	57	965	0,46	female	Spain	never	26	1	1	0	70	81,46
169	23	-14	62	2,24	1	57	965	0,46	female	Spain	hasdog	34	1	1	0	70	81,46
178	65	0	60	3,17	1	57	965	0,46	female	Canada	hasdog	27	1	1	0	70	81,46
182	6	-26	76	2,51	1	57	965	0,46	female	United Kingdom	hasdog	61	1	1	0	70	81,46
186	49	-1	44	5,87	1	57	965	0,46	female	Germany	hasdog	53	1	1	0	70	81,46
194	64	0	55	4,08	1	57	965	0,46	female	United States	hasdog	43	1	1	0	70	81,46
210	59	-4	11	3,58	1	57	965	0,46	female	France	hasfamilydog	22	1	1	0	70	81,46
218	6	-32	38	2,75	1	57	965	0,46	female	Spain	hasdog	36	0	1	0	24	81,46
221	51	-47	58	3,08	1	57	965	0,46	female	Paraguay	hasdog	58	1	1	0	70	81,46
280	19	-43	94	4,11	1	57	965	0,46	female	Spain	hasdog	39	1	1	0	70	81,46
313	56	-13	27	4,04	1	57	965	0,46	male	Hungary	hasfamilydog	26	1	1	0	70	81,46
315	71	-1	0	1,84	1	57	965	0,46	female	Hungary	hasdog	30	1	1	0	70	81,46
319	8	0	0	-1,00	1	57	965	0,46	male	Hungary	hasdog	21	1	1	0	70	81,46
323	34	-50	28	3,55	1	57	965	0,46	male	Germany	hadfamilydog	30	1	1	0	70	81,46
332	21	13	41	1,11	1	57	965	0,46	female	Brazil	hasdog	45	1	1	0	70	81,46
337	62	-44	53	2,20	1	57	965	0,46	male	Hungary	hadfamilydog	26	1	1	0	70	81,46
20	36	-9	14	1,486	1	58	965	0,76	female	Hungary	hasdog	42	1	1	1	70	83,69
26	16	-35	79	7,81	1	58	965	0,76	female	Hungary	haddog	34	1	1	1	70	83,69
68	17	-17	69	2,51	1	58	965	0,76	female	Poland	hasdog	37	1	1	0	70	83,69
78	74	-29	65	1,13	1	58	965	0,76	female	Hungary	hasdog	37	1	1	1	70	83,69
100	63	-39	76	2,62	1	58	965	0,76	female	United Kingdom	hasdog	59	1	1	0	70	83,69
147	27	0	57	5,26	1	58	965	0,76	female	Hungary	hasdog	38	1	1	1	70	83,69
151	38	-9	32	2,92	1	58	965	0,76	male	Brazil	haddog	28	1	1	0	70	83,69
164	62	-1	67	3,52	1	58	965	0,76	female	Ireland	hasdog	55	1	1	0	70	83,69
176	14	-20	32	9,57	1	58	965	0,76	female	Germany	never	31	1	1	0	70	83,69
225	47	-25	13	4,55	1	58	965	0,76	male	Spain	hasdog	60	1	1	0	70	83,69
241	35	-38	88	3,16	1	58	965	0,76	female	Spain	hasdog	28	1	1	0	70	83,69
256	31	-28	13	1,96	1	58	965	0,76	female	Spain	hasdog	37	1	1	0	70	83,69
306	13	-47	71	1,42	1	58	965	0,76	male	Hungary	hasfamilydog	45	1	1	0	70	83,69
312	48	12	63	1,60	1	58	965	0,76	male	Hungary	hasfamilydog	48	1	1	0	70	83,69
340	62	-3	32	3,76	1	58	965	0,76	male	Hungary	never	51	1	1	0	70	83,69
21	56	0	50	3,23	1	59	965	1,06	male	Hungary	haddog	37	1	1	1	70	83,39
25	21	26	22	13,85	1	59	965	1,06	female	Hungary	never	27	1	1	1	70	83,39
26	56	-41	78	1,16	1	59	965	1,06	female	Hungary	haddog	34	1	1	1	70	83,39
40	49	-15	12	3,40	1	59	965	1,06	female	Maced�nia	hasdog	17	1	0	0	70	83,39
53	69	-50	64	0,70	1	59	965	1,06	male	Hungary	hasfamilydog	23	1	1	1	70	83,39
61	21	0	36	3,89	1	59	965	1,06	female	United Kingdom	hasdog	25	1	1	0	70	83,39
78	42	-35	42	1,12	1	59	965	1,06	female	Hungary	hasdog	37	1	1	1	70	83,39
102	19	-47	93	0,90	1	59	965	1,06	female	Romania	hasdog	34	1	1	0	70	83,39
105	72	3	33	3,55	1	59	965	1,06	female	Portugal	hasdog	53	1	1	0	70	83,39
113	14	7	8	9,51	1	59	965	1,06	female	Hungary	hasdog	38	1	1	1	70	83,39
120	39	0	2	3,92	1	59	965	1,06	female	United Kingdom	hasdog	24	1	1	0	70	83,39
122	45	0	51	5,08	1	59	965	1,06	female	Hungary	hasdog	60	1	1	1	70	83,39
141	5	-46	81	11,89	1	59	965	1,06	female	United States	hasdog	64	1	1	0	70	83,39
175	59	-50	99	0,60	1	59	965	1,06	female	Portugal	hadfamilydog	27	1	1	0	70	83,39
185	10	-1	25	6,67	1	59	965	1,06	female	Brazil	hasdog	51	1	1	0	70	83,39
218	28	-11	70	4,43	1	59	965	1,06	female	Spain	hasdog	36	0	1	0	24	83,39
268	24	39	88	5,88	1	59	965	1,06	female	Spain	hasdog	46	1	1	0	70	83,39
271	12	-7	96	2,69	1	59	965	1,06	female	Spain	hasdog	28	1	1	0	70	83,39
284	49	-43	84	1,01	1	59	965	1,06	female	Hungary	hadfamilydog	24	1	1	1	70	83,39
291	69	-2	65	4,90	1	59	965	1,06	male	Hungary	hasfamilydog	53	1	1	0	70	83,39
297	38	-25	51	3,89	1	59	965	1,06	female	Hungary	hasfamilydog	13	1	1	0	70	83,39
322	66	8	52	9,48	1	59	965	1,06	male	Hungary	never	25	1	1	0	70	83,39
330	26	41	67	0,78	1	59	965	1,06	male	Brazil	hasdog	47	1	1	0	70	83,39
347	72	-50	81	3,47	1	59	965	1,06	female	Hungary	hasdog	26	1	1	0	70	83,39
21	64	0	49	3,48	1	60	965	1,96	male	Hungary	haddog	37	1	1	1	70	83,07
25	63	-47	16	6,65	1	60	965	1,96	female	Hungary	never	27	1	1	1	70	83,07
26	49	-38	74	1,35	1	60	965	1,96	female	Hungary	haddog	34	1	1	1	70	83,07
90	33	-27	14	5,41	1	60	965	1,96	female	Serbia	hasdog	39	1	1	0	70	83,07
95	67	-31	71	0,98	1	60	965	1,96	female	United States	hasdog	51	1	1	0	70	83,07
100	20	-37	76	1,53	1	60	965	1,96	female	United Kingdom	hasdog	59	1	1	0	70	83,07
112	17	0	72	6,25	1	60	965	1,96	female	Hungary	hasdog	60	1	1	1	70	83,07
128	38	-5	4	6,13	1	60	965	1,96	female	Hungary	hasdog	42	1	1	1	70	83,07
129	24	-47	97	1,32	1	60	965	1,96	female	Canada	hasdog	40	1	1	0	70	83,07
145	13	-26	37	9,25	1	60	965	1,96	female	United States	hasdog	25	1	1	0	70	83,07
146	54	-1	26	8,44	1	60	965	1,96	female	United States	hasdog	57	1	1	0	70	83,07
149	28	-16	69	10,62	1	60	965	1,96	female	Austria	hasdog	35	1	1	0	70	83,07
171	17	-38	61	1,30	1	60	965	1,96	female	Brazil	never	30	1	1	0	70	83,07
188	54	-44	95	1,53	1	60	965	1,96	female	Spain	hasdog	25	1	1	0	70	83,07
207	17	-50	78	0,71	1	60	965	1,96	female	Spain	hasdog	54	0	1	0	37	83,07
238	14	-38	75	4,30	1	60	965	1,96	female	Spain	hasdog	36	1	1	0	70	83,07
246	12	-43	18	6,27	1	60	965	1,96	female	United States	hasdog	58	1	1	0	70	83,07
280	33	-27	92	3,01	1	60	965	1,96	female	Spain	hasdog	39	1	1	0	70	83,07
288	64	22	67	6,15	1	60	965	1,96	female	Hungary	hadfamilydog	26	1	1	0	70	83,07
300	42	39	0	3,01	1	60	965	1,96	female	Spain	hadfamilydog	28	1	1	0	70	83,07
304	28	-13	58	4,32	1	60	965	1,96	male	Hungary	hasdog	39	1	1	0	70	83,07
313	67	0	79	2,13	1	60	965	1,96	male	Hungary	hasfamilydog	26	1	1	0	70	83,07
330	46	42	53	33,47	1	60	965	1,96	male	Brazil	hasdog	47	1	1	0	70	83,07
332	20	24	48	1,51	1	60	965	1,96	female	Brazil	hasdog	45	1	1	0	70	83,07
353	64	0	62	5,24	1	60	965	1,96	male	Hungary	hadfamilydog	34	1	1	0	70	83,07
66	8	-42	9	3,40	1	61	1065	0,07	female	Hungary	hasdog	22	0	1	1	15	76,84
100	21	-37	63	4,86	1	61	1065	0,07	female	United Kingdom	hasdog	59	1	1	0	70	76,84
107	73	0	13	5,11	1	61	1065	0,07	female	Belgium	hasdog	55	1	1	0	70	76,84
121	14	-23	26	4,31	1	61	1065	0,07	female	Australia	hasdog	49	1	1	0	70	76,84
146	15	0	51	8,27	1	61	1065	0,07	female	United States	hasdog	57	1	1	0	70	76,84
165	39	-11	45	4,86	1	61	1065	0,07	female	Colombia	hasdog	31	1	1	0	70	76,84
210	27	6	14	3,57	1	61	1065	0,07	female	France	hasfamilydog	22	1	1	0	70	76,84
288	58	33	45	4,64	1	61	1065	0,07	female	Hungary	hadfamilydog	26	1	1	0	70	76,84
294	11	16	56	7,34	1	61	1065	0,07	female	Hungary	hadfamilydog	32	1	1	0	70	76,84
300	25	23	87	3,98	1	61	1065	0,07	female	Spain	hadfamilydog	28	1	1	0	70	76,84
312	20	25	37	1,83	1	61	1065	0,07	male	Hungary	hasfamilydog	48	1	1	0	70	76,84
316	58	-31	59	33,33	1	61	1065	0,07	male	Hungary	hasdog	41	1	1	0	70	76,84
323	19	-37	39	13,46	1	61	1065	0,07	male	Germany	hadfamilydog	30	1	1	0	70	76,84
326	52	0	26	12,97	1	61	1065	0,07	male	Hungary	hadfamilydog	60	1	1	0	70	76,84
336	36	20	43	0,37	1	61	1065	0,07	male	Hungary	hadfamilydog	23	1	1	0	70	76,84
338	13	-5	63	6,77	1	61	1065	0,07	male	Hungary	hasfamilydog	28	1	1	0	70	76,84
340	29	42	47	3,80	1	61	1065	0,07	male	Hungary	never	51	1	1	0	70	76,84
353	65	24	87	4,78	1	61	1065	0,07	male	Hungary	hadfamilydog	34	1	1	0	70	76,84
36	17	-4	35	9,03	1	62	1065	0,16	female	Italy	hasdog	34	0	1	0	14	79,66
83	8	13	96	6,93	1	62	1065	0,16	female	United Kingdom	hasdog	49	1	1	0	70	79,66
86	15	-13	10	8,20	1	62	1065	0,16	male	Hungary	hasdog	26	0	1	1	12	79,66
102	45	-32	62	1,33	1	62	1065	0,16	female	Romania	hasdog	34	1	1	0	70	79,66
104	62	-43	0	1,56	1	62	1065	0,16	male	Hungary	hasdog	27	1	1	1	70	79,66
113	54	32	42	6,14	1	62	1065	0,16	female	Hungary	hasdog	38	1	1	1	70	79,66
145	44	24	12	4,76	1	62	1065	0,16	female	United States	hasdog	25	1	1	0	70	79,66
147	43	6	98	3,44	1	62	1065	0,16	female	Hungary	hasdog	38	1	1	1	70	79,66
150	61	15	67	2,82	1	62	1065	0,16	female	Germany	hasdog	29	1	1	0	70	79,66
151	42	20	19	1,74	1	62	1065	0,16	male	Brazil	haddog	28	1	1	0	70	79,66
162	12	-32	27	8,39	1	62	1065	0,16	female	Canada	haddog	58	1	1	0	70	79,66
218	23	-44	32	0,91	1	62	1065	0,16	female	Spain	hasdog	36	0	1	0	24	79,66
240	70	-34	56	2,63	1	62	1065	0,16	female	Spain	hasdog	30	1	1	0	70	79,66
286	55	29	41	1,97	1	62	1065	0,16	female	Spain	haddog	55	1	1	0	70	79,66
306	31	-44	23	0,95	1	62	1065	0,16	male	Hungary	hasfamilydog	45	1	1	0	70	79,66
326	47	0	38	13,97	1	62	1065	0,16	male	Hungary	hadfamilydog	60	1	1	0	70	79,66
328	7	-44	55	5,75	1	62	1065	0,16	female	Hungary	hadfamilydog	22	1	1	0	70	79,66
336	56	-30	26	0,93	1	62	1065	0,16	male	Hungary	hadfamilydog	23	1	1	0	70	79,66
348	61	7	17	5,35	1	62	1065	0,16	male	Hungary	hasdog	48	1	1	0	70	79,66
13	13	-32	71	2,961	1	63	1065	0,46	male	Hungary	never	34	1	1	1	70	81,46
21	51	0	11	3,50	1	63	1065	0,46	male	Hungary	haddog	37	1	1	1	70	81,46
26	59	-36	81	1,01	1	63	1065	0,46	female	Hungary	haddog	34	1	1	1	70	81,46
27	25	1	46	6,55	1	63	1065	0,46	female	Hungary	haddog	38	1	1	1	70	81,46
40	35	-12	14	3,58	1	63	1065	0,46	female	Maced�nia	hasdog	17	1	0	0	70	81,46
41	13	-1	39	8,93	1	63	1065	0,46	female	Hungary	hasdog	23	1	1	1	70	81,46
55	46	-38	62	4,03	1	63	1065	0,46	female	Netherlands	hasdog	45	1	1	0	70	81,46
76	68	-32	74	1,13	1	63	1065	0,46	female	United Kingdom	hasdog	54	1	1	0	70	81,46
99	8	24	13	12,21	1	63	1065	0,46	female	Hungary	hasdog	59	0	1	1	8	81,46
105	8	-20	13	3,43	1	63	1065	0,46	female	Portugal	hasdog	53	1	1	0	70	81,46
106	47	-38	75	6,14	1	63	1065	0,46	female	Hungary	hasdog	51	1	1	1	70	81,46
121	72	-35	32	6,03	1	63	1065	0,46	female	Australia	hasdog	49	1	1	0	70	81,46
146	13	-1	88	5,58	1	63	1065	0,46	female	United States	hasdog	57	1	1	0	70	81,46
155	50	-30	65	1,98	1	63	1065	0,46	female	Spain	hasdog	37	0	1	0	46	81,46
173	6	2	22	7,51	1	63	1065	0,46	female	Finland	hasdog	38	0	1	0	33	81,46
198	6	-26	46	4,41	1	63	1065	0,46	female	Germany	haddog	40	1	1	0	70	81,46
199	36	-13	10	2,13	1	63	1065	0,46	female	Netherlands	never	24	1	1	0	70	81,46
215	36	45	27	2,61	1	63	1065	0,46	female	Spain	hasdog	43	1	1	0	70	81,46
222	42	-37	95	3,55	1	63	1065	0,46	female	Spain	hasdog	42	1	1	0	70	81,46
228	62	-22	85	7,87	1	63	1065	0,46	female	Uruguay	hasdog	59	1	1	0	70	81,46
236	5	0	77	10,13	1	63	1065	0,46	female	Spain	hasdog	36	1	1	0	70	81,46
278	48	-8	18	2,57	1	63	1065	0,46	female	Spain	hasfamilydog	25	1	1	0	70	81,46
293	64	-10	51	6,09	1	63	1065	0,46	male	United States	hasdog	36	1	1	0	70	81,46
297	55	-38	62	5,11	1	63	1065	0,46	female	Hungary	hasfamilydog	13	1	1	0	70	81,46
301	66	1	50	6,80	1	63	1065	0,46	female	Spain	hasdog	26	1	1	0	70	81,46
312	65	12	38	1,87	1	63	1065	0,46	male	Hungary	hasfamilydog	48	1	1	0	70	81,46
314	46	4	74	4,64	1	63	1065	0,46	male	Hungary	hadfamilydog	29	1	1	0	70	81,46
332	33	-40	91	1,81	1	63	1065	0,46	female	Brazil	hasdog	45	1	1	0	70	81,46
337	69	-7	2	2,16	1	63	1065	0,46	male	Hungary	hadfamilydog	26	1	1	0	70	81,46
347	46	-49	80	4,00	1	63	1065	0,46	female	Hungary	hasdog	26	1	1	0	70	81,46
348	30	1	24	4,40	1	63	1065	0,46	male	Hungary	hasdog	48	1	1	0	70	81,46
23	48	0	58	6,24	1	64	1065	0,76	female	Italy	hasdog	34	1	1	0	70	83,69
24	68	8	72	6,73	1	64	1065	0,76	female	Hungary	never	27	1	1	1	70	83,69
40	50	12	12	1,41	1	64	1065	0,76	female	Maced�nia	hasdog	17	1	0	0	70	83,69
45	26	-10	3	5,22	1	64	1065	0,76	female	France	hasdog	40	1	1	0	70	83,69
53	38	11	45	0,70	1	64	1065	0,76	male	Hungary	hasfamilydog	23	1	1	1	70	83,69
84	14	-49	87	4,73	1	64	1065	0,76	female	United Kingdom	hasdog	31	0	1	0	17	83,69
89	41	-44	56	1,58	1	64	1065	0,76	female	Hungary	hasdog	28	1	1	1	70	83,69
111	6	1	0	2,90	1	64	1065	0,76	female	Hungary	hasdog	32	0	1	1	42	83,69
121	73	-33	73	4,38	1	64	1065	0,76	female	Australia	hasdog	49	1	1	0	70	83,69
140	42	38	23	9,06	1	64	1065	0,76	female	United States	hasdog	49	1	1	0	70	83,69
154	52	0	50	6,26	1	64	1065	0,76	male	Spain	hadfamilydog	55	1	1	0	70	83,69
173	32	0	29	7,57	1	64	1065	0,76	female	Finland	hasdog	38	0	1	0	33	83,69
203	6	-25	51	8,00	1	64	1065	0,76	female	Italy	hasdog	31	1	1	0	70	83,69
235	44	-28	71	1,80	1	64	1065	0,76	female	Hungary	haddog	36	1	1	1	70	83,69
240	16	-26	51	5,90	1	64	1065	0,76	female	Spain	hasdog	30	1	1	0	70	83,69
241	59	-26	62	3,62	1	64	1065	0,76	female	Spain	hasdog	28	1	1	0	70	83,69
286	44	23	51	3,22	1	64	1065	0,76	female	Spain	haddog	55	1	1	0	70	83,69
296	31	0	13	9,55	1	64	1065	0,76	female	Hungary	hasfamilydog	60	1	1	0	70	83,69
314	37	1	73	3,79	1	64	1065	0,76	male	Hungary	hadfamilydog	29	1	1	0	70	83,69
318	63	-17	10	7,90	1	64	1065	0,76	male	Hungary	never	27	1	1	0	70	83,69
326	44	0	51	11,54	1	64	1065	0,76	male	Hungary	hadfamilydog	60	1	1	0	70	83,69
335	68	0	50	3,23	1	64	1065	0,76	male	Hungary	never	29	1	1	0	70	83,69
337	65	-8	12	2,03	1	64	1065	0,76	male	Hungary	hadfamilydog	26	1	1	0	70	83,69
340	34	0	23	3,54	1	64	1065	0,76	male	Hungary	never	51	1	1	0	70	83,69
27	46	1	41	5,50	1	65	1065	1,06	female	Hungary	haddog	38	1	1	1	70	83,39
60	64	-50	8	0,91	1	65	1065	1,06	male	Hungary	hasdog	30	1	1	1	70	83,39
76	66	-29	61	3,61	1	65	1065	1,06	female	United Kingdom	hasdog	54	1	1	0	70	83,39
90	26	-13	7	11,03	1	65	1065	1,06	female	Serbia	hasdog	39	1	1	0	70	83,39
95	32	-12	49	1,89	1	65	1065	1,06	female	United States	hasdog	51	1	1	0	70	83,39
128	6	3	81	8,92	1	65	1065	1,06	female	Hungary	hasdog	42	1	1	1	70	83,39
145	24	-13	49	6,84	1	65	1065	1,06	female	United States	hasdog	25	1	1	0	70	83,39
151	33	-9	18	7,73	1	65	1065	1,06	male	Brazil	haddog	28	1	1	0	70	83,39
182	19	-4	99	3,03	1	65	1065	1,06	female	United Kingdom	hasdog	61	1	1	0	70	83,39
188	17	-20	65	4,21	1	65	1065	1,06	female	Spain	hasdog	25	1	1	0	70	83,39
205	12	-1	82	5,81	1	65	1065	1,06	female	Spain	haddog	44	1	1	0	70	83,39
268	21	-1	26	7,87	1	65	1065	1,06	female	Spain	hasdog	46	1	1	0	70	83,39
280	5	-13	93	21,76	1	65	1065	1,06	female	Spain	hasdog	39	1	1	0	70	83,39
292	8	-11	6	6,28	1	65	1065	1,06	male	Hungary	never	28	1	1	0	70	83,39
294	61	12	10	8,33	1	65	1065	1,06	female	Hungary	hadfamilydog	32	1	1	0	70	83,39
303	69	-6	22	5,12	1	65	1065	1,06	male	Hungary	hasfamilydog	47	1	1	0	70	83,39
304	47	-19	54	4,64	1	65	1065	1,06	male	Hungary	hasdog	39	1	1	0	70	83,39
305	43	-11	26	2,66	1	65	1065	1,06	male	Hungary	never	61	1	1	0	70	83,39
311	68	-25	14	2,10	1	65	1065	1,06	female	Hungary	never	19	1	1	0	70	83,39
319	61	0	0	-1,00	1	65	1065	1,06	male	Hungary	hasdog	21	1	1	0	70	83,39
335	10	-45	12	7,67	1	65	1065	1,06	male	Hungary	never	29	1	1	0	70	83,39
341	49	-17	32	2,56	1	65	1065	1,06	female	Hungary	haddog	55	1	1	0	70	83,39
353	47	0	39	4,90	1	65	1065	1,06	male	Hungary	hadfamilydog	34	1	1	0	70	83,39
38	29	-46	44	3,59	1	66	1065	1,96	male	Hungary	never	18	1	1	1	70	83,07
45	14	-22	0	2,46	1	66	1065	1,96	female	France	hasdog	40	1	1	0	70	83,07
55	58	-37	85	3,01	1	66	1065	1,96	female	Netherlands	hasdog	45	1	1	0	70	83,07
66	9	-47	0	3,96	1	66	1065	1,96	female	Hungary	hasdog	22	0	1	1	15	83,07
69	16	0	12	12,01	1	66	1065	1,96	female	Australia	hasdog	28	1	1	0	70	83,07
76	67	-29	68	1,59	1	66	1065	1,96	female	United Kingdom	hasdog	54	1	1	0	70	83,07
83	51	35	58	6,18	1	66	1065	1,96	female	United Kingdom	hasdog	49	1	1	0	70	83,07
115	25	-15	35	4,12	1	66	1065	1,96	female	Hungary	hasdog	37	0	1	1	36	83,07
121	7	-43	99	4,47	1	66	1065	1,96	female	Australia	hasdog	49	1	1	0	70	83,07
141	63	-26	81	4,63	1	66	1065	1,96	female	United States	hasdog	64	1	1	0	70	83,07
167	13	-5	50	6,46	1	66	1065	1,96	female	Germany	hasdog	52	1	1	0	70	83,07
176	10	-23	80	3,78	1	66	1065	1,96	female	Germany	never	31	1	1	0	70	83,07
188	73	-33	66	1,45	1	66	1065	1,96	female	Spain	hasdog	25	1	1	0	70	83,07
215	10	-49	91	3,15	1	66	1065	1,96	female	Spain	hasdog	43	1	1	0	70	83,07
233	50	0	21	8,01	1	66	1065	1,96	female	Italy	hasdog	28	1	1	0	70	83,07
268	15	-26	37	11,12	1	66	1065	1,96	female	Spain	hasdog	46	1	1	0	70	83,07
283	49	0	39	4,88	1	66	1065	1,96	female	Spain	hasdog	41	1	1	0	70	83,07
290	41	-50	66	6,06	1	66	1065	1,96	female	Spain	hasdog	38	1	1	0	70	83,07
294	47	-39	41	3,06	1	66	1065	1,96	female	Hungary	hadfamilydog	32	1	1	0	70	83,07
312	49	12	50	1,36	1	66	1065	1,96	male	Hungary	hasfamilydog	48	1	1	0	70	83,07
314	25	0	70	5,20	1	66	1065	1,96	male	Hungary	hadfamilydog	29	1	1	0	70	83,07
322	58	0	1	7,54	1	66	1065	1,96	male	Hungary	never	25	1	1	0	70	83,07
330	37	50	54	20,71	1	66	1065	1,96	male	Brazil	hasdog	47	1	1	0	70	83,07
338	62	-47	50	5,72	1	66	1065	1,96	male	Hungary	hasfamilydog	28	1	1	0	70	83,07
348	32	0	4	5,73	1	66	1065	1,96	male	Hungary	hasdog	48	1	1	0	70	83,07
352	58	-1	77	5,24	1	66	1065	1,96	male	United Kingdom	hasdog	42	1	1	0	70	83,07
16	66	8	23	7,241	1	67	1165	0,07	male	France	hasdog	22	1	1	0	70	76,83
26	10	-17	75	4,98	1	67	1165	0,07	female	Hungary	haddog	34	1	1	1	70	76,83
58	12	-17	59	5,67	1	67	1165	0,07	female	Hungary	hasdog	31	0	1	1	9	76,83
78	41	-50	20	1,89	1	67	1165	0,07	female	Hungary	hasdog	37	1	1	1	70	76,83
88	5	-1	21	5,03	1	67	1165	0,07	female	Poland	hasdog	24	1	1	0	70	76,83
90	42	0	7	3,30	1	67	1165	0,07	female	Serbia	hasdog	39	1	1	0	70	76,83
104	34	-20	1	1,72	1	67	1165	0,07	male	Hungary	hasdog	27	1	1	1	70	76,83
128	21	4	18	6,34	1	67	1165	0,07	female	Hungary	hasdog	42	1	1	1	70	76,83
135	17	26	63	8,70	1	67	1165	0,07	female	Hungary	hasdog	43	0	1	1	21	76,83
140	43	37	56	8,47	1	67	1165	0,07	female	United States	hasdog	49	1	1	0	70	76,83
142	35	0	50	6,13	1	67	1165	0,07	male	Hungary	hasdog	37	1	1	1	70	76,83
145	22	11	64	3,26	1	67	1165	0,07	female	United States	hasdog	25	1	1	0	70	76,83
171	5	-23	53	9,97	1	67	1165	0,07	female	Brazil	never	30	1	1	0	70	76,83
176	68	-34	48	1,54	1	67	1165	0,07	female	Germany	never	31	1	1	0	70	76,83
246	26	31	54	6,31	1	67	1165	0,07	female	United States	hasdog	58	1	1	0	70	76,83
271	27	-1	49	7,99	1	67	1165	0,07	female	Spain	hasdog	28	1	1	0	70	76,83
276	32	31	87	5,52	1	67	1165	0,07	female	Canada	hasdog	44	1	1	0	70	76,83
317	7	-27	27	3,49	1	67	1165	0,07	male	Hungary	hasdog	49	1	1	0	70	76,83
325	12	-12	64	4,63	1	67	1165	0,07	male	Hungary	hasfamilydog	37	1	1	0	70	76,83
334	63	31	84	4,17	1	67	1165	0,07	male	Spain	hasdog	46	1	1	0	70	76,83
336	41	-31	84	0,70	1	67	1165	0,07	male	Hungary	hadfamilydog	23	1	1	0	70	76,83
351	26	14	13	3,62	1	67	1165	0,07	female	United Kingdom	hasdog	41	1	1	0	70	76,83
38	49	-14	68	3,99	1	68	1165	0,16	male	Hungary	never	18	1	1	1	70	79,66
41	36	5	67	5,33	1	68	1165	0,16	female	Hungary	hasdog	23	1	1	1	70	79,66
76	29	6	56	5,63	1	68	1165	0,16	female	United Kingdom	hasdog	54	1	1	0	70	79,66
87	15	-37	25	4,37	1	68	1165	0,16	female	Hungary	hasdog	33	0	1	1	31	79,66
95	31	-12	49	7,11	1	68	1165	0,16	female	United States	hasdog	51	1	1	0	70	79,66
120	44	0	20	3,23	1	68	1165	0,16	female	United Kingdom	hasdog	24	1	1	0	70	79,66
130	35	-3	35	4,02	1	68	1165	0,16	female	Ireland	hasdog	41	1	1	0	70	79,66
133	42	-36	80	1,92	1	68	1165	0,16	female	United Kingdom	hasdog	48	1	1	0	70	79,66
140	25	15	64	7,68	1	68	1165	0,16	female	United States	hasdog	49	1	1	0	70	79,66
147	12	38	6	6,84	1	68	1165	0,16	female	Hungary	hasdog	38	1	1	1	70	79,66
202	6	-39	0	3,56	1	68	1165	0,16	female	Spain	hasdog	32	0	1	0	2	79,66
204	21	-47	79	1,19	1	68	1165	0,16	female	Germany	never	24	1	1	0	70	79,66
222	45	-48	98	2,10	1	68	1165	0,16	female	Spain	hasdog	42	1	1	0	70	79,66
278	49	-3	14	1,93	1	68	1165	0,16	female	Spain	hasfamilydog	25	1	1	0	70	79,66
301	24	36	23	6,18	1	68	1165	0,16	female	Spain	hasdog	26	1	1	0	70	79,66
308	18	-45	1	3,55	1	68	1165	0,16	male	Australia	never	0	1	1	0	70	79,66
316	8	-11	96	1,76	1	68	1165	0,16	male	Hungary	hasdog	41	1	1	0	70	79,66
322	51	32	76	4,36	1	68	1165	0,16	male	Hungary	never	25	1	1	0	70	79,66
328	17	19	36	3,75	1	68	1165	0,16	female	Hungary	hadfamilydog	22	1	1	0	70	79,66
336	11	12	53	9,32	1	68	1165	0,16	male	Hungary	hadfamilydog	23	1	1	0	70	79,66
15	45	-42	63	4,721	1	69	1165	0,46	male	Hungary	hasdog	47	1	1	1	70	82,71
55	21	-49	88	4,20	1	69	1165	0,46	female	Netherlands	hasdog	45	1	1	0	70	82,71
63	43	0	60	6,40	1	69	1165	0,46	female	United States	hasdog	64	1	1	0	70	82,71
112	63	24	74	7,53	1	69	1165	0,46	female	Hungary	hasdog	60	1	1	1	70	82,71
123	53	-20	59	1,22	1	69	1165	0,46	female	Poland	hasdog	42	1	1	0	70	82,71
126	15	-50	25	6,28	1	69	1165	0,46	female	Hungary	hasdog	30	0	1	1	15	82,71
171	37	-34	51	1,17	1	69	1165	0,46	female	Brazil	never	30	1	1	0	70	82,71
188	31	-22	59	5,43	1	69	1165	0,46	female	Spain	hasdog	25	1	1	0	70	82,71
314	69	-5	83	4,37	1	69	1165	0,46	male	Hungary	hadfamilydog	29	1	1	0	70	82,71
330	32	20	44	0,64	1	69	1165	0,46	male	Brazil	hasdog	47	1	1	0	70	82,71
25	73	-18	29	6,53	1	70	1165	0,76	female	Hungary	never	27	1	1	1	70	83,69
27	40	0	35	6,31	1	70	1165	0,76	female	Hungary	haddog	38	1	1	1	70	83,69
125	57	-1	22	3,07	1	70	1165	0,76	female	United Kingdom	hasdog	59	1	1	0	70	83,69
146	12	-25	88	8,83	1	70	1165	0,76	female	United States	hasdog	57	1	1	0	70	83,69
150	12	-46	56	3,50	1	70	1165	0,76	female	Germany	hasdog	29	1	1	0	70	83,69
170	11	-12	14	7,63	1	70	1165	0,76	female	France	hasdog	20	0	1	0	21	83,69
176	45	-33	74	5,18	1	70	1165	0,76	female	Germany	never	31	1	1	0	70	83,69
178	71	-1	88	5,63	1	70	1165	0,76	female	Canada	hasdog	27	1	1	0	70	83,69
228	12	-15	61	7,04	1	70	1165	0,76	female	Uruguay	hasdog	59	1	1	0	70	83,69
236	27	-29	39	5,10	1	70	1165	0,76	female	Spain	hasdog	36	1	1	0	70	83,69
242	10	21	50	8,61	1	70	1165	0,76	female	United Kingdom	hasdog	42	1	1	0	70	83,69
256	24	-47	69	2,81	1	70	1165	0,76	female	Spain	hasdog	37	1	1	0	70	83,69
286	17	27	37	5,72	1	70	1165	0,76	female	Spain	haddog	55	1	1	0	70	83,69
290	69	-47	75	5,08	1	70	1165	0,76	female	Spain	hasdog	38	1	1	0	70	83,69
294	59	-29	22	5,09	1	70	1165	0,76	female	Hungary	hadfamilydog	32	1	1	0	70	83,69
297	8	-37	63	2,35	1	70	1165	0,76	female	Hungary	hasfamilydog	13	1	1	0	70	83,69
306	74	-42	75	1,40	1	70	1165	0,76	male	Hungary	hasfamilydog	45	1	1	0	70	83,69
335	31	-1	34	6,89	1	70	1165	0,76	male	Hungary	never	29	1	1	0	70	83,69
338	26	-49	60	8,09	1	70	1165	0,76	male	Hungary	hasfamilydog	28	1	1	0	70	83,69
16	56	1	46	4,792	1	71	1165	1,06	male	France	hasdog	22	1	1	0	70	83,39
21	22	-1	15	5,60	1	71	1165	1,06	male	Hungary	haddog	37	1	1	1	70	83,39
24	22	9	52	7,94	1	71	1165	1,06	female	Hungary	never	27	1	1	1	70	83,39
40	63	-14	13	3,32	1	71	1165	1,06	female	Maced�nia	hasdog	17	1	0	0	70	83,39
78	61	-16	19	2,25	1	71	1165	1,06	female	Hungary	hasdog	37	1	1	1	70	83,39
85	74	-39	13	2,35	1	71	1165	1,06	female	Hungary	haddog	35	1	1	1	70	83,39
102	71	-40	38	1,44	1	71	1165	1,06	female	Romania	hasdog	34	1	1	0	70	83,39
113	36	33	21	10,61	1	71	1165	1,06	female	Hungary	hasdog	38	1	1	1	70	83,39
121	21	-47	57	4,89	1	71	1165	1,06	female	Australia	hasdog	49	1	1	0	70	83,39
123	24	-4	17	1,25	1	71	1165	1,06	female	Poland	hasdog	42	1	1	0	70	83,39
125	30	0	42	3,07	1	71	1165	1,06	female	United Kingdom	hasdog	59	1	1	0	70	83,39
150	47	1	18	3,08	1	71	1165	1,06	female	Germany	hasdog	29	1	1	0	70	83,39
185	73	-29	16	5,56	1	71	1165	1,06	female	Brazil	hasdog	51	1	1	0	70	83,39
215	44	-5	13	5,27	1	71	1165	1,06	female	Spain	hasdog	43	1	1	0	70	83,39
238	71	-47	99	2,19	1	71	1165	1,06	female	Spain	hasdog	36	1	1	0	70	83,39
242	28	1	76	5,93	1	71	1165	1,06	female	United Kingdom	hasdog	42	1	1	0	70	83,39
254	9	5	7	6,41	1	71	1165	1,06	female	Spain	hasdog	50	0	1	0	9	83,39
279	16	-38	87	3,47	1	71	1165	1,06	female	Costa Rica	hasdog	36	1	1	0	70	83,39
303	48	-16	17	4,12	1	71	1165	1,06	male	Hungary	hasfamilydog	47	1	1	0	70	83,39
304	27	-30	79	5,54	1	71	1165	1,06	male	Hungary	hasdog	39	1	1	0	70	83,39
326	66	0	13	6,31	1	71	1165	1,06	male	Hungary	hadfamilydog	60	1	1	0	70	83,39
334	20	-9	59	4,49	1	71	1165	1,06	male	Spain	hasdog	46	1	1	0	70	83,39
337	29	-23	16	4,85	1	71	1165	1,06	male	Hungary	hadfamilydog	26	1	1	0	70	83,39
340	30	-1	86	5,30	1	71	1165	1,06	male	Hungary	never	51	1	1	0	70	83,39
341	22	-15	27	10,25	1	71	1165	1,06	female	Hungary	haddog	55	1	1	0	70	83,39
21	63	1	50	5,89	1	72	1165	1,96	male	Hungary	haddog	37	1	1	1	70	83,07
27	59	-26	43	6,30	1	72	1165	1,96	female	Hungary	haddog	38	1	1	1	70	83,07
60	9	-50	3	1,09	1	72	1165	1,96	male	Hungary	hasdog	30	1	1	1	70	83,07
90	63	-7	10	3,43	1	72	1165	1,96	female	Serbia	hasdog	39	1	1	0	70	83,07
97	12	0	49	3,80	1	72	1165	1,96	female	Hungary	hasdog	40	0	1	1	34	83,07
147	51	-2	86	7,72	1	72	1165	1,96	female	Hungary	hasdog	38	1	1	1	70	83,07
155	18	-43	95	3,46	1	72	1165	1,96	female	Spain	hasdog	37	0	1	0	46	83,07
188	53	-45	96	1,76	1	72	1165	1,96	female	Spain	hasdog	25	1	1	0	70	83,07
204	33	-43	92	1,48	1	72	1165	1,96	female	Germany	never	24	1	1	0	70	83,07
222	24	-22	97	1,42	1	72	1165	1,96	female	Spain	hasdog	42	1	1	0	70	83,07
241	13	-38	87	5,61	1	72	1165	1,96	female	Spain	hasdog	28	1	1	0	70	83,07
274	17	-25	66	2,29	1	72	1165	1,96	female	Spain	hasdog	27	0	1	0	30	83,07
284	57	-30	92	2,94	1	72	1165	1,96	female	Hungary	hadfamilydog	24	1	1	1	70	83,07
312	38	12	26	1,49	1	72	1165	1,96	male	Hungary	hasfamilydog	48	1	1	0	70	83,07
313	74	0	79	2,87	1	72	1165	1,96	male	Hungary	hasfamilydog	26	1	1	0	70	83,07
341	46	-17	48	6,04	1	72	1165	1,96	female	Hungary	haddog	55	1	1	0	70	83,07
63	60	7	41	8,88	1	73	1265	0,07	female	United States	hasdog	64	1	1	0	70	76,83
64	15	38	74	10,06	1	73	1265	0,07	female	Australia	hasdog	55	1	1	0	70	76,83
107	18	11	1	3,44	1	73	1265	0,07	female	Belgium	hasdog	55	1	1	0	70	76,83
112	56	24	89	4,03	1	73	1265	0,07	female	Hungary	hasdog	60	1	1	1	70	76,83
137	9	-26	63	5,65	1	73	1265	0,07	female	Canada	hasdog	37	0	1	0	35	76,83
140	54	14	74	6,82	1	73	1265	0,07	female	United States	hasdog	49	1	1	0	70	76,83
145	18	25	25	4,57	1	73	1265	0,07	female	United States	hasdog	25	1	1	0	70	76,83
147	24	48	39	3,77	1	73	1265	0,07	female	Hungary	hasdog	38	1	1	1	70	76,83
149	29	18	67	9,25	1	73	1265	0,07	female	Austria	hasdog	35	1	1	0	70	76,83
154	71	1	25	2,71	1	73	1265	0,07	male	Spain	hadfamilydog	55	1	1	0	70	76,83
167	74	-5	27	5,90	1	73	1265	0,07	female	Germany	hasdog	52	1	1	0	70	76,83
203	11	-13	38	14,59	1	73	1265	0,07	female	Italy	hasdog	31	1	1	0	70	76,83
207	20	6	15	2,56	1	73	1265	0,07	female	Spain	hasdog	54	0	1	0	37	76,83
218	13	-50	53	3,63	1	73	1265	0,07	female	Spain	hasdog	36	0	1	0	24	76,83
240	11	-50	67	2,90	1	73	1265	0,07	female	Spain	hasdog	30	1	1	0	70	76,83
241	31	0	64	6,42	1	73	1265	0,07	female	Spain	hasdog	28	1	1	0	70	76,83
278	22	-1	25	3,47	1	73	1265	0,07	female	Spain	hasfamilydog	25	1	1	0	70	76,83
292	63	35	81	2,87	1	73	1265	0,07	male	Hungary	never	28	1	1	0	70	76,83
320	46	0	0	-1,00	1	73	1265	0,07	male	Hungary	hasfamilydog	28	1	1	0	70	76,83
341	16	19	67	7,45	1	73	1265	0,07	female	Hungary	haddog	55	1	1	0	70	76,83
348	66	7	57	3,73	1	73	1265	0,07	male	Hungary	hasdog	48	1	1	0	70	76,83
24	66	-20	91	5,00	1	74	1265	0,16	female	Hungary	never	27	1	1	1	70	79,66
26	18	-24	62	2,52	1	74	1265	0,16	female	Hungary	haddog	34	1	1	1	70	79,66
45	48	1	26	4,35	1	74	1265	0,16	female	France	hasdog	40	1	1	0	70	79,66
53	67	-50	48	1,01	1	74	1265	0,16	male	Hungary	hasfamilydog	23	1	1	1	70	79,66
120	63	0	23	3,16	1	74	1265	0,16	female	United Kingdom	hasdog	24	1	1	0	70	79,66
125	42	-13	37	2,12	1	74	1265	0,16	female	United Kingdom	hasdog	59	1	1	0	70	79,66
166	6	-27	77	4,78	1	74	1265	0,16	female	Germany	hasdog	29	0	1	0	5	79,66
168	47	24	24	4,93	1	74	1265	0,16	female	Spain	never	26	1	1	0	70	79,66
171	54	-32	60	2,36	1	74	1265	0,16	female	Brazil	never	30	1	1	0	70	79,66
173	21	37	35	6,29	1	74	1265	0,16	female	Finland	hasdog	38	0	1	0	33	79,66
190	21	-9	44	3,88	1	74	1265	0,16	female	United States	hasdog	45	1	1	0	70	79,66
199	73	-40	43	1,27	1	74	1265	0,16	female	Netherlands	never	24	1	1	0	70	79,66
205	53	21	63	6,27	1	74	1265	0,16	female	Spain	haddog	44	1	1	0	70	79,66
210	38	0	10	3,88	1	74	1265	0,16	female	France	hasfamilydog	22	1	1	0	70	79,66
225	16	24	62	6,83	1	74	1265	0,16	male	Spain	hasdog	60	1	1	0	70	79,66
236	25	1	76	8,03	1	74	1265	0,16	female	Spain	hasdog	36	1	1	0	70	79,66
242	6	0	34	10,65	1	74	1265	0,16	female	United Kingdom	hasdog	42	1	1	0	70	79,66
268	59	3	27	6,22	1	74	1265	0,16	female	Spain	hasdog	46	1	1	0	70	79,66
301	37	-5	98	3,75	1	74	1265	0,16	female	Spain	hasdog	26	1	1	0	70	79,66
307	5	-40	0	4,31	1	74	1265	0,16	male	Azerbajdzs�n	never	51	1	1	0	70	79,66
311	42	-24	39	4,74	1	74	1265	0,16	female	Hungary	never	19	1	1	0	70	79,66
316	60	-22	63	7,54	1	74	1265	0,16	male	Hungary	hasdog	41	1	1	0	70	79,66
344	13	-1	4	5,06	1	74	1265	0,16	female	Hungary	never	33	1	1	0	70	79,66
345	58	-31	12	3,65	1	74	1265	0,16	female	Hungary	hasdog	29	1	1	0	70	79,66
348	27	0	65	5,83	1	74	1265	0,16	male	Hungary	hasdog	48	1	1	0	70	79,66
351	65	30	34	3,42	1	74	1265	0,16	female	United Kingdom	hasdog	41	1	1	0	70	79,66
24	55	24	77	6,07	1	75	1265	0,46	female	Hungary	never	27	1	1	1	70	82,71
25	37	-35	58	8,05	1	75	1265	0,46	female	Hungary	never	27	1	1	1	70	82,71
46	5	-19	64	7,00	1	75	1265	0,46	female	Italy	hasdog	33	0	1	0	7	82,71
63	70	1	76	6,74	1	75	1265	0,46	female	United States	hasdog	64	1	1	0	70	82,71
90	13	1	6	5,83	1	75	1265	0,46	female	Serbia	hasdog	39	1	1	0	70	82,71
104	22	-36	0	2,26	1	75	1265	0,46	male	Hungary	hasdog	27	1	1	1	70	82,71
147	48	29	48	3,58	1	75	1265	0,46	female	Hungary	hasdog	38	1	1	1	70	82,71
218	21	-20	7	2,95	1	75	1265	0,46	female	Spain	hasdog	36	0	1	0	24	82,71
222	12	-50	94	4,03	1	75	1265	0,46	female	Spain	hasdog	42	1	1	0	70	82,71
228	53	-25	21	11,48	1	75	1265	0,46	female	Uruguay	hasdog	59	1	1	0	70	82,71
242	29	-1	75	7,14	1	75	1265	0,46	female	United Kingdom	hasdog	42	1	1	0	70	82,71
318	28	18	16	7,45	1	75	1265	0,46	male	Hungary	never	27	1	1	0	70	82,71
334	18	2	51	4,53	1	75	1265	0,46	male	Spain	hasdog	46	1	1	0	70	82,71
347	7	-41	83	4,98	1	75	1265	0,46	female	Hungary	hasdog	26	1	1	0	70	82,71
352	62	28	90	4,06	1	75	1265	0,46	male	United Kingdom	hasdog	42	1	1	0	70	82,71
55	63	-49	100	3,60	1	76	1265	0,76	female	Netherlands	hasdog	45	1	1	0	70	83,69
64	24	-13	24	18,14	1	76	1265	0,76	female	Australia	hasdog	55	1	1	0	70	83,69
69	43	-12	76	9,76	1	76	1265	0,76	female	Australia	hasdog	28	1	1	0	70	83,69
129	51	-48	98	0,79	1	76	1265	0,76	female	Canada	hasdog	40	1	1	0	70	83,69
138	18	-21	79	3,04	1	76	1265	0,76	female	United States	hasdog	51	1	1	0	70	83,69
150	13	-47	70	2,85	1	76	1265	0,76	female	Germany	hasdog	29	1	1	0	70	83,69
175	9	-50	98	1,04	1	76	1265	0,76	female	Portugal	hadfamilydog	27	1	1	0	70	83,69
178	17	0	72	7,26	1	76	1265	0,76	female	Canada	hasdog	27	1	1	0	70	83,69
201	52	-22	52	1,40	1	76	1265	0,76	female	Italy	hasdog	37	1	1	0	70	83,69
204	52	-41	61	2,41	1	76	1265	0,76	female	Germany	never	24	1	1	0	70	83,69
228	74	-17	55	6,10	1	76	1265	0,76	female	Uruguay	hasdog	59	1	1	0	70	83,69
271	69	-8	92	3,83	1	76	1265	0,76	female	Spain	hasdog	28	1	1	0	70	83,69
280	16	11	87	10,65	1	76	1265	0,76	female	Spain	hasdog	39	1	1	0	70	83,69
288	55	29	33	4,34	1	76	1265	0,76	female	Hungary	hadfamilydog	26	1	1	0	70	83,69
301	51	-39	100	1,52	1	76	1265	0,76	female	Spain	hasdog	26	1	1	0	70	83,69
307	48	-47	0	1,59	1	76	1265	0,76	male	Azerbajdzs�n	never	51	1	1	0	70	83,69
311	59	-49	75	2,44	1	76	1265	0,76	female	Hungary	never	19	1	1	0	70	83,69
336	49	38	61	1,09	1	76	1265	0,76	male	Hungary	hadfamilydog	23	1	1	0	70	83,69
338	31	-47	68	7,14	1	76	1265	0,76	male	Hungary	hasfamilydog	28	1	1	0	70	83,69
24	47	9	36	12,66	1	77	1265	1,06	female	Hungary	never	27	1	1	1	70	83,39
27	45	-14	56	13,13	1	77	1265	1,06	female	Hungary	haddog	38	1	1	1	70	83,39
40	28	18	12	3,21	1	77	1265	1,06	female	Maced�nia	hasdog	17	1	0	0	70	83,39
45	54	25	15	6,59	1	77	1265	1,06	female	France	hasdog	40	1	1	0	70	83,39
46	7	-20	40	3,28	1	77	1265	1,06	female	Italy	hasdog	33	0	1	0	7	83,39
83	40	33	75	7,69	1	77	1265	1,06	female	United Kingdom	hasdog	49	1	1	0	70	83,39
100	52	-38	76	1,46	1	77	1265	1,06	female	United Kingdom	hasdog	59	1	1	0	70	83,39
107	10	13	13	8,28	1	77	1265	1,06	female	Belgium	hasdog	55	1	1	0	70	83,39
113	32	20	31	9,55	1	77	1265	1,06	female	Hungary	hasdog	38	1	1	1	70	83,39
128	62	-8	21	4,75	1	77	1265	1,06	female	Hungary	hasdog	42	1	1	1	70	83,39
137	19	-1	87	7,51	1	77	1265	1,06	female	Canada	hasdog	37	0	1	0	35	83,39
145	66	13	35	3,41	1	77	1265	1,06	female	United States	hasdog	25	1	1	0	70	83,39
150	40	-38	64	3,22	1	77	1265	1,06	female	Germany	hasdog	29	1	1	0	70	83,39
168	65	-33	80	2,80	1	77	1265	1,06	female	Spain	never	26	1	1	0	70	83,39
198	58	-4	40	6,65	1	77	1265	1,06	female	Germany	haddog	40	1	1	0	70	83,39
203	50	1	48	8,19	1	77	1265	1,06	female	Italy	hasdog	31	1	1	0	70	83,39
246	32	26	90	8,13	1	77	1265	1,06	female	United States	hasdog	58	1	1	0	70	83,39
274	13	50	100	0,31	1	77	1265	1,06	female	Spain	hasdog	27	0	1	0	30	83,39
278	46	-21	30	9,09	1	77	1265	1,06	female	Spain	hasfamilydog	25	1	1	0	70	83,39
284	73	-36	73	1,64	1	77	1265	1,06	female	Hungary	hadfamilydog	24	1	1	1	70	83,39
297	25	-25	51	3,54	1	77	1265	1,06	female	Hungary	hasfamilydog	13	1	1	0	70	83,39
306	15	-49	100	1,58	1	77	1265	1,06	male	Hungary	hasfamilydog	45	1	1	0	70	83,39
307	57	-42	2	1,35	1	77	1265	1,06	male	Azerbajdzs�n	never	51	1	1	0	70	83,39
312	39	12	36	1,31	1	77	1265	1,06	male	Hungary	hasfamilydog	48	1	1	0	70	83,39
314	61	-39	82	4,92	1	77	1265	1,06	male	Hungary	hadfamilydog	29	1	1	0	70	83,39
77	8	16	62	10,19	1	78	1265	1,96	female	Hungary	hasdog	33	0	1	1	42	83,07
115	32	-24	44	3,39	1	78	1265	1,96	female	Hungary	hasdog	37	0	1	1	36	83,07
122	18	-50	13	12,83	1	78	1265	1,96	female	Hungary	hasdog	60	1	1	1	70	83,07
147	46	10	11	4,22	1	78	1265	1,96	female	Hungary	hasdog	38	1	1	1	70	83,07
185	35	5	81	3,14	1	78	1265	1,96	female	Brazil	hasdog	51	1	1	0	70	83,07
204	19	-47	88	1,42	1	78	1265	1,96	female	Germany	never	24	1	1	0	70	83,07
221	62	-40	36	1,83	1	78	1265	1,96	female	Paraguay	hasdog	58	1	1	0	70	83,07
223	11	-16	49	8,47	1	78	1265	1,96	female	Spain	hasdog	34	1	1	0	70	83,07
278	54	-27	9	2,35	1	78	1265	1,96	female	Spain	hasfamilydog	25	1	1	0	70	83,07
289	5	-26	57	0,13	1	78	1265	1,96	female	Hungary	hasdog	46	0	1	0	1	83,07
304	41	-23	52	3,26	1	78	1265	1,96	male	Hungary	hasdog	39	1	1	0	70	83,07
305	67	-37	61	2,07	1	78	1265	1,96	male	Hungary	never	61	1	1	0	70	83,07
316	33	-1	18	8,31	1	78	1265	1,96	male	Hungary	hasdog	41	1	1	0	70	83,07
318	13	-12	14	22,48	1	78	1265	1,96	male	Hungary	never	27	1	1	0	70	83,07
319	37	0	0	-1,00	1	78	1265	1,96	male	Hungary	hasdog	21	1	1	0	70	83,07
335	64	0	51	3,89	1	78	1265	1,96	male	Hungary	never	29	1	1	0	70	83,07
351	50	-2	32	5,63	1	78	1265	1,96	female	United Kingdom	hasdog	41	1	1	0	70	83,07
353	34	0	69	4,91	1	78	1265	1,96	male	Hungary	hadfamilydog	34	1	1	0	70	83,07
22	41	5	36	8,01	1	79	1365	0,07	female	France	never	24	1	1	0	70	76,83
64	9	-12	37	12,25	1	79	1365	0,07	female	Australia	hasdog	55	1	1	0	70	76,83
66	5	-48	0	9,90	1	79	1365	0,07	female	Hungary	hasdog	22	0	1	1	15	76,83
106	69	0	38	7,81	1	79	1365	0,07	female	Hungary	hasdog	51	1	1	1	70	76,83
120	10	0	13	4,26	1	79	1365	0,07	female	United Kingdom	hasdog	24	1	1	0	70	76,83
142	67	8	82	5,89	1	79	1365	0,07	male	Hungary	hasdog	37	1	1	1	70	76,83
162	74	19	28	5,37	1	79	1365	0,07	female	Canada	haddog	58	1	1	0	70	76,83
176	35	0	43	4,86	1	79	1365	0,07	female	Germany	never	31	1	1	0	70	76,83
182	38	-42	99	3,28	1	79	1365	0,07	female	United Kingdom	hasdog	61	1	1	0	70	76,83
185	8	25	24	13,43	1	79	1365	0,07	female	Brazil	hasdog	51	1	1	0	70	76,83
194	20	1	54	3,09	1	79	1365	0,07	female	United States	hasdog	43	1	1	0	70	76,83
235	47	13	44	3,19	1	79	1365	0,07	female	Hungary	haddog	36	1	1	1	70	76,83
242	5	-9	67	11,02	1	79	1365	0,07	female	United Kingdom	hasdog	42	1	1	0	70	76,83
276	33	25	92	6,51	1	79	1365	0,07	female	Canada	hasdog	44	1	1	0	70	76,83
293	46	9	4	5,05	1	79	1365	0,07	male	United States	hasdog	36	1	1	0	70	76,83
296	71	-13	94	7,08	1	79	1365	0,07	female	Hungary	hasfamilydog	60	1	1	0	70	76,83
300	65	-26	74	1,11	1	79	1365	0,07	female	Spain	hadfamilydog	28	1	1	0	70	76,83
303	6	-25	79	10,65	1	79	1365	0,07	male	Hungary	hasfamilydog	47	1	1	0	70	76,83
340	52	28	75	1,85	1	79	1365	0,07	male	Hungary	never	51	1	1	0	70	76,83
344	44	34	39	11,72	1	79	1365	0,07	female	Hungary	never	33	1	1	0	70	76,83
352	61	24	74	4,11	1	79	1365	0,07	male	United Kingdom	hasdog	42	1	1	0	70	76,83
23	23	-12	88	32,97	1	80	1365	0,16	female	Italy	hasdog	34	1	1	0	70	79,66
32	10	31	36	0,46	1	80	1365	0,16	male	Belgium	never	19	0	0	0	11	79,66
60	37	-50	7	0,80	1	80	1365	0,16	male	Hungary	hasdog	30	1	1	1	70	79,66
120	60	-1	34	2,91	1	80	1365	0,16	female	United Kingdom	hasdog	24	1	1	0	70	79,66
126	12	2	15	2,54	1	80	1365	0,16	female	Hungary	hasdog	30	0	1	1	15	79,66
142	41	35	31	7,12	1	80	1365	0,16	male	Hungary	hasdog	37	1	1	1	70	79,66
146	45	-26	88	5,91	1	80	1365	0,16	female	United States	hasdog	57	1	1	0	70	79,66
150	38	-13	49	1,92	1	80	1365	0,16	female	Germany	hasdog	29	1	1	0	70	79,66
195	11	30	88	3,43	1	80	1365	0,16	female	United Kingdom	hasdog	57	1	1	0	70	79,66
221	37	-50	30	3,36	1	80	1365	0,16	female	Paraguay	hasdog	58	1	1	0	70	79,66
236	29	-28	18	6,87	1	80	1365	0,16	female	Spain	hasdog	36	1	1	0	70	79,66
256	64	-40	22	3,07	1	80	1365	0,16	female	Spain	hasdog	37	1	1	0	70	79,66
276	35	-26	89	4,40	1	80	1365	0,16	female	Canada	hasdog	44	1	1	0	70	79,66
290	22	-33	73	8,37	1	80	1365	0,16	female	Spain	hasdog	38	1	1	0	70	79,66
293	5	-26	75	5,68	1	80	1365	0,16	male	United States	hasdog	36	1	1	0	70	79,66
300	13	-15	4	3,07	1	80	1365	0,16	female	Spain	hadfamilydog	28	1	1	0	70	79,66
304	73	0	45	5,68	1	80	1365	0,16	male	Hungary	hasdog	39	1	1	0	70	79,66
319	6	0	0	-1,00	1	80	1365	0,16	male	Hungary	hasdog	21	1	1	0	70	79,66
328	9	40	63	6,40	1	80	1365	0,16	female	Hungary	hadfamilydog	22	1	1	0	70	79,66
332	67	-37	86	2,68	1	80	1365	0,16	female	Brazil	hasdog	45	1	1	0	70	79,66
13	62	-41	92	2,609	1	81	1365	0,46	male	Hungary	never	34	1	1	1	70	81,46
27	14	-7	44	10,01	1	81	1365	0,46	female	Hungary	haddog	38	1	1	1	70	81,46
40	43	-19	11	2,89	1	81	1365	0,46	female	Maced�nia	hasdog	17	1	0	0	70	81,46
41	18	8	66	8,38	1	81	1365	0,46	female	Hungary	hasdog	23	1	1	1	70	81,46
65	11	-16	53	3,06	1	81	1365	0,46	female	Hungary	hasdog	43	0	1	1	10	81,46
85	38	-29	10	2,25	1	81	1365	0,46	female	Hungary	haddog	35	1	1	1	70	81,46
89	47	-40	64	2,46	1	81	1365	0,46	female	Hungary	hasdog	28	1	1	1	70	81,46
100	58	-38	76	1,45	1	81	1365	0,46	female	United Kingdom	hasdog	59	1	1	0	70	81,46
133	19	6	68	5,03	1	81	1365	0,46	female	United Kingdom	hasdog	48	1	1	0	70	81,46
142	9	-18	37	10,52	1	81	1365	0,46	male	Hungary	hasdog	37	1	1	1	70	81,46
175	74	-46	96	0,67	1	81	1365	0,46	female	Portugal	hadfamilydog	27	1	1	0	70	81,46
199	52	-47	62	2,17	1	81	1365	0,46	female	Netherlands	never	24	1	1	0	70	81,46
233	72	16	52	4,81	1	81	1365	0,46	female	Italy	hasdog	28	1	1	0	70	81,46
235	51	-24	54	2,84	1	81	1365	0,46	female	Hungary	haddog	36	1	1	1	70	81,46
242	70	6	61	6,10	1	81	1365	0,46	female	United Kingdom	hasdog	42	1	1	0	70	81,46
262	7	-46	94	7,16	1	81	1365	0,46	female	Spain	hasdog	38	0	1	0	5	81,46
271	33	-31	38	3,07	1	81	1365	0,46	female	Spain	hasdog	28	1	1	0	70	81,46
305	30	-49	50	2,07	1	81	1365	0,46	male	Hungary	never	61	1	1	0	70	81,46
308	44	-46	1	1,91	1	81	1365	0,46	male	Australia	never	0	1	1	0	70	81,46
319	7	0	0	-1,00	1	81	1365	0,46	male	Hungary	hasdog	21	1	1	0	70	81,46
323	63	-9	72	17,63	1	81	1365	0,46	male	Germany	hadfamilydog	30	1	1	0	70	81,46
326	10	-38	88	4,47	1	81	1365	0,46	male	Hungary	hadfamilydog	60	1	1	0	70	81,46
332	69	-41	83	1,19	1	81	1365	0,46	female	Brazil	hasdog	45	1	1	0	70	81,46
334	40	-1	53	3,02	1	81	1365	0,46	male	Spain	hasdog	46	1	1	0	70	81,46
347	44	-47	42	4,78	1	81	1365	0,46	female	Hungary	hasdog	26	1	1	0	70	81,46
17	61	-25	25	8,212	1	82	1365	0,76	female	Hungary	hasdog	25	1	1	1	70	81,93
23	39	0	28	12,26	1	82	1365	0,76	female	Italy	hasdog	34	1	1	0	70	81,93
26	67	-39	75	0,85	1	82	1365	0,76	female	Hungary	haddog	34	1	1	1	70	81,93
48	8	0	98	1,83	1	82	1365	0,76	female	Serbia	hasdog	41	0	1	0	23	81,93
61	12	0	37	5,09	1	82	1365	0,76	female	United Kingdom	hasdog	25	1	1	0	70	81,93
64	8	-24	50	12,81	1	82	1365	0,76	female	Australia	hasdog	55	1	1	0	70	81,93
74	5	-1	50	8,59	1	82	1365	0,76	female	Hungary	hasdog	51	1	1	1	70	81,93
97	33	-24	6	2,59	1	82	1365	0,76	female	Hungary	hasdog	40	0	1	1	34	81,93
120	5	0	12	5,97	1	82	1365	0,76	female	United Kingdom	hasdog	24	1	1	0	70	81,93
122	58	1	40	6,43	1	82	1365	0,76	female	Hungary	hasdog	60	1	1	1	70	81,93
133	13	-12	48	3,03	1	82	1365	0,76	female	United Kingdom	hasdog	48	1	1	0	70	81,93
138	24	0	87	4,16	1	82	1365	0,76	female	United States	hasdog	51	1	1	0	70	81,93
151	62	-40	78	2,26	1	82	1365	0,76	male	Brazil	haddog	28	1	1	0	70	81,93
165	71	-46	96	1,38	1	82	1365	0,76	female	Colombia	hasdog	31	1	1	0	70	81,93
179	29	-50	8	2,94	1	82	1365	0,76	female	United Kingdom	haddog	65	0	1	0	25	81,93
182	21	-44	96	2,40	1	82	1365	0,76	female	United Kingdom	hasdog	61	1	1	0	70	81,93
250	22	-25	62	2,94	1	82	1365	0,76	female	Peru	hasdog	38	0	1	0	22	81,93
276	19	12	56	10,01	1	82	1365	0,76	female	Canada	hasdog	44	1	1	0	70	81,93
285	13	-30	45	3,15	1	82	1365	0,76	female	Romania	hasfamilydog	21	0	1	0	42	81,93
303	31	-42	68	3,89	1	82	1365	0,76	male	Hungary	hasfamilydog	47	1	1	0	70	81,93
311	44	-38	40	2,57	1	82	1365	0,76	female	Hungary	never	19	1	1	0	70	81,93
317	41	-25	25	2,61	1	82	1365	0,76	male	Hungary	hasdog	49	1	1	0	70	81,93
347	9	-40	82	4,42	1	82	1365	0,76	female	Hungary	hasdog	26	1	1	0	70	81,93
16	61	9	38	16,823	1	83	1365	1,06	male	France	hasdog	22	1	1	0	70	83,39
22	63	-46	89	2,63	1	83	1365	1,06	female	France	never	24	1	1	0	70	83,39
48	5	-3	100	11,05	1	83	1365	1,06	female	Serbia	hasdog	41	0	1	0	23	83,39
83	67	7	87	5,28	1	83	1365	1,06	female	United Kingdom	hasdog	49	1	1	0	70	83,39
89	6	0	0	7,24	1	83	1365	1,06	female	Hungary	hasdog	28	1	1	1	70	83,39
112	58	-19	88	8,95	1	83	1365	1,06	female	Hungary	hasdog	60	1	1	1	70	83,39
113	69	-30	23	5,71	1	83	1365	1,06	female	Hungary	hasdog	38	1	1	1	70	83,39
115	28	-3	37	6,86	1	83	1365	1,06	female	Hungary	hasdog	37	0	1	1	36	83,39
155	37	-18	17	1,52	1	83	1365	1,06	female	Spain	hasdog	37	0	1	0	46	83,39
188	27	-4	53	10,50	1	83	1365	1,06	female	Spain	hasdog	25	1	1	0	70	83,39
195	30	-24	77	6,38	1	83	1365	1,06	female	United Kingdom	hasdog	57	1	1	0	70	83,39
235	72	-34	65	2,17	1	83	1365	1,06	female	Hungary	haddog	36	1	1	1	70	83,39
238	68	-49	94	3,61	1	83	1365	1,06	female	Spain	hasdog	36	1	1	0	70	83,39
279	23	-39	60	4,09	1	83	1365	1,06	female	Costa Rica	hasdog	36	1	1	0	70	83,39
284	67	-39	85	1,11	1	83	1365	1,06	female	Hungary	hadfamilydog	24	1	1	1	70	83,39
285	5	-33	52	3,11	1	83	1365	1,06	female	Romania	hasfamilydog	21	0	1	0	42	83,39
293	8	0	51	5,92	1	83	1365	1,06	male	United States	hasdog	36	1	1	0	70	83,39
296	73	-11	62	7,71	1	83	1365	1,06	female	Hungary	hasfamilydog	60	1	1	0	70	83,39
316	13	-35	11	3,21	1	83	1365	1,06	male	Hungary	hasdog	41	1	1	0	70	83,39
317	68	-36	40	2,49	1	83	1365	1,06	male	Hungary	hasdog	49	1	1	0	70	83,39
319	54	0	0	-1,00	1	83	1365	1,06	male	Hungary	hasdog	21	1	1	0	70	83,39
336	30	16	37	0,07	1	83	1365	1,06	male	Hungary	hadfamilydog	23	1	1	0	70	83,39
341	71	5	39	5,10	1	83	1365	1,06	female	Hungary	haddog	55	1	1	0	70	83,39
351	58	19	23	3,84	1	83	1365	1,06	female	United Kingdom	hasdog	41	1	1	0	70	83,39
353	48	0	70	4,07	1	83	1365	1,06	male	Hungary	hadfamilydog	34	1	1	0	70	83,39
48	27	-43	13	1,87	1	84	1365	1,96	female	Serbia	hasdog	41	0	1	0	23	83,07
69	44	-13	100	5,12	1	84	1365	1,96	female	Australia	hasdog	28	1	1	0	70	83,07
74	31	-45	2	5,59	1	84	1365	1,96	female	Hungary	hasdog	51	1	1	1	70	83,07
91	38	-25	83	0,29	1	84	1365	1,96	female	Hungary	hasdog	40	1	1	1	70	83,07
137	38	-13	49	8,52	1	84	1365	1,96	female	Canada	hasdog	37	0	1	0	35	83,07
140	26	9	76	5,00	1	84	1365	1,96	female	United States	hasdog	49	1	1	0	70	83,07
165	23	-43	80	1,38	1	84	1365	1,96	female	Colombia	hasdog	31	1	1	0	70	83,07
168	15	-41	85	3,48	1	84	1365	1,96	female	Spain	never	26	1	1	0	70	83,07
175	40	-49	98	1,28	1	84	1365	1,96	female	Portugal	hadfamilydog	27	1	1	0	70	83,07
176	48	-29	46	1,88	1	84	1365	1,96	female	Germany	never	31	1	1	0	70	83,07
178	11	1	49	5,23	1	84	1365	1,96	female	Canada	hasdog	27	1	1	0	70	83,07
201	41	-25	28	2,31	1	84	1365	1,96	female	Italy	hasdog	37	1	1	0	70	83,07
203	34	-25	76	4,66	1	84	1365	1,96	female	Italy	hasdog	31	1	1	0	70	83,07
279	15	-38	88	3,70	1	84	1365	1,96	female	Costa Rica	hasdog	36	1	1	0	70	83,07
290	9	-47	63	11,94	1	84	1365	1,96	female	Spain	hasdog	38	1	1	0	70	83,07
291	34	-1	86	9,13	1	84	1365	1,96	male	Hungary	hasfamilydog	53	1	1	0	70	83,07
315	24	-43	79	8,45	1	84	1365	1,96	female	Hungary	hasdog	30	1	1	0	70	83,07
323	33	-50	5	6,11	1	84	1365	1,96	male	Germany	hadfamilydog	30	1	1	0	70	83,07
326	57	-38	12	11,75	1	84	1365	1,96	male	Hungary	hadfamilydog	60	1	1	0	70	83,07
328	10	-47	62	9,25	1	84	1365	1,96	female	Hungary	hadfamilydog	22	1	1	0	70	83,07
330	50	25	90	38,80	1	84	1365	1,96	male	Brazil	hasdog	47	1	1	0	70	83,07
334	36	-29	46	4,24	1	84	1365	1,96	male	Spain	hasdog	46	1	1	0	70	83,07
336	63	-45	89	1,41	1	84	1365	1,96	male	Hungary	hadfamilydog	23	1	1	0	70	83,07
22	56	-47	43	3,34	2	1	65	0,07	female	France	never	24	1	1	0	70	57,44
38	43	34	35	6,78	2	1	65	0,07	male	Hungary	never	18	1	1	1	70	57,44
64	72	-38	50	12,07	2	1	65	0,07	female	Australia	hasdog	55	1	1	0	70	57,44
65	12	-1	51	4,11	2	1	65	0,07	female	Hungary	hasdog	43	0	1	1	10	57,44
77	27	-49	2	3,33	2	1	65	0,07	female	Hungary	hasdog	33	0	1	1	42	57,44
89	7	-26	77	6,67	2	1	65	0,07	female	Hungary	hasdog	28	1	1	1	70	57,44
107	42	0	0	2,51	2	1	65	0,07	female	Belgium	hasdog	55	1	1	0	70	57,44
111	44	7	89	5,62	2	1	65	0,07	female	Hungary	hasdog	32	0	1	1	42	57,44
121	63	-44	13	4,57	2	1	65	0,07	female	Australia	hasdog	49	1	1	0	70	57,44
162	9	28	13	12,19	2	1	65	0,07	female	Canada	haddog	58	1	1	0	70	57,44
201	34	-10	1	2,67	2	1	65	0,07	female	Italy	hasdog	37	1	1	0	70	57,44
242	43	14	51	7,50	2	1	65	0,07	female	United Kingdom	hasdog	42	1	1	0	70	57,44
291	68	5	23	5,20	2	1	65	0,07	male	Hungary	hasfamilydog	53	1	1	0	70	57,44
293	27	40	29	4,41	2	1	65	0,07	male	United States	hasdog	36	1	1	0	70	57,44
316	17	5	7	4,49	2	1	65	0,07	male	Hungary	hasdog	41	1	1	0	70	57,44
335	46	6	51	3,31	2	1	65	0,07	male	Hungary	never	29	1	1	0	70	57,44
338	45	0	65	8,48	2	1	65	0,07	male	Hungary	hasfamilydog	28	1	1	0	70	57,44
348	68	-2	1	2,69	2	1	65	0,07	male	Hungary	hasdog	48	1	1	0	70	57,44
15	54	0	8	3,865	2	2	65	0,16	male	Hungary	hasdog	47	1	1	1	70	59,86
17	20	-25	38	7,578	2	2	65	0,16	female	Hungary	hasdog	25	1	1	1	70	59,86
23	50	1	18	9,93	2	2	65	0,16	female	Italy	hasdog	34	1	1	0	70	59,86
25	22	16	46	8,04	2	2	65	0,16	female	Hungary	never	27	1	1	1	70	59,86
35	10	4	8	12,31	2	2	65	0,16	female	Hungary	hasdog	25	0	1	1	6	59,86
60	69	-50	5	0,72	2	2	65	0,16	male	Hungary	hasdog	30	1	1	1	70	59,86
122	54	12	13	7,11	2	2	65	0,16	female	Hungary	hasdog	60	1	1	1	70	59,86
128	60	6	6	3,81	2	2	65	0,16	female	Hungary	hasdog	42	1	1	1	70	59,86
130	72	-1	1	11,10	2	2	65	0,16	female	Ireland	hasdog	41	1	1	0	70	59,86
165	59	0	49	2,67	2	2	65	0,16	female	Colombia	hasdog	31	1	1	0	70	59,86
167	54	0	10	7,87	2	2	65	0,16	female	Germany	hasdog	52	1	1	0	70	59,86
168	19	11	25	3,13	2	2	65	0,16	female	Spain	never	26	1	1	0	70	59,86
185	55	31	30	6,90	2	2	65	0,16	female	Brazil	hasdog	51	1	1	0	70	59,86
201	13	-12	0	1,81	2	2	65	0,16	female	Italy	hasdog	37	1	1	0	70	59,86
220	18	-50	53	3,66	2	2	65	0,16	male	Spain	hasdog	33	0	1	0	14	59,86
233	64	8	53	7,20	2	2	65	0,16	female	Italy	hasdog	28	1	1	0	70	59,86
235	57	-1	0	2,69	2	2	65	0,16	female	Hungary	haddog	36	1	1	1	70	59,86
242	30	26	76	5,46	2	2	65	0,16	female	United Kingdom	hasdog	42	1	1	0	70	59,86
291	9	-12	22	6,81	2	2	65	0,16	male	Hungary	hasfamilydog	53	1	1	0	70	59,86
304	24	9	62	2,42	2	2	65	0,16	male	Hungary	hasdog	39	1	1	0	70	59,86
305	41	38	14	2,50	2	2	65	0,16	male	Hungary	never	61	1	1	0	70	59,86
306	68	-2	1	2,02	2	2	65	0,16	male	Hungary	hasfamilydog	45	1	1	0	70	59,86
314	16	0	3	3,89	2	2	65	0,16	male	Hungary	hadfamilydog	29	1	1	0	70	59,86
330	9	-27	48	0,82	2	2	65	0,16	male	Brazil	hasdog	47	1	1	0	70	59,86
341	31	-44	17	2,88	2	2	65	0,16	female	Hungary	haddog	55	1	1	0	70	59,86
13	70	24	27	10,946	2	3	65	0,46	male	Hungary	never	34	1	1	1	70	61,32
36	13	-23	44	5,07	2	3	65	0,46	female	Italy	hasdog	34	0	1	0	14	61,32
63	54	0	12	8,60	2	3	65	0,46	female	United States	hasdog	64	1	1	0	70	61,32
102	47	-29	34	1,88	2	3	65	0,46	female	Romania	hasdog	34	1	1	0	70	61,32
146	57	0	26	5,44	2	3	65	0,46	female	United States	hasdog	57	1	1	0	70	61,32
165	60	1	24	1,55	2	3	65	0,46	female	Colombia	hasdog	31	1	1	0	70	61,32
170	7	-25	51	10,91	2	3	65	0,46	female	France	hasdog	20	0	1	0	21	61,32
222	19	-22	25	5,12	2	3	65	0,46	female	Spain	hasdog	42	1	1	0	70	61,32
240	61	-39	71	1,82	2	3	65	0,46	female	Spain	hasdog	30	1	1	0	70	61,32
241	44	-39	50	4,63	2	3	65	0,46	female	Spain	hasdog	28	1	1	0	70	61,32
286	32	24	40	2,84	2	3	65	0,46	female	Spain	haddog	55	1	1	0	70	61,32
297	64	0	40	2,88	2	3	65	0,46	female	Hungary	hasfamilydog	13	1	1	0	70	61,32
317	15	-25	25	2,94	2	3	65	0,46	male	Hungary	hasdog	49	1	1	0	70	61,32
336	47	-36	69	0,87	2	3	65	0,46	male	Hungary	hadfamilydog	23	1	1	0	70	61,32
340	36	0	22	5,93	2	3	65	0,46	male	Hungary	never	51	1	1	0	70	61,32
61	25	-16	53	3,98	2	4	65	0,76	female	United Kingdom	hasdog	25	1	1	0	70	63,57
74	67	-26	11	5,07	2	4	65	0,76	female	Hungary	hasdog	51	1	1	1	70	63,57
100	46	-38	76	3,74	2	4	65	0,76	female	United Kingdom	hasdog	59	1	1	0	70	63,57
133	10	-14	49	3,19	2	4	65	0,76	female	United Kingdom	hasdog	48	1	1	0	70	63,57
145	46	-42	14	6,56	2	4	65	0,76	female	United States	hasdog	25	1	1	0	70	63,57
146	56	0	0	10,45	2	4	65	0,76	female	United States	hasdog	57	1	1	0	70	63,57
162	59	27	72	8,52	2	4	65	0,76	female	Canada	haddog	58	1	1	0	70	63,57
173	29	15	7	8,80	2	4	65	0,76	female	Finland	hasdog	38	0	1	0	33	63,57
175	45	-41	73	1,47	2	4	65	0,76	female	Portugal	hadfamilydog	27	1	1	0	70	63,57
201	27	-15	1	2,62	2	4	65	0,76	female	Italy	hasdog	37	1	1	0	70	63,57
235	34	0	0	4,13	2	4	65	0,76	female	Hungary	haddog	36	1	1	1	70	63,57
248	5	1	0	4,98	2	4	65	0,76	female	Spain	hasdog	32	0	1	0	2	63,57
284	5	-50	27	5,46	2	4	65	0,76	female	Hungary	hadfamilydog	24	1	1	1	70	63,57
286	65	24	37	2,44	2	4	65	0,76	female	Spain	haddog	55	1	1	0	70	63,57
292	20	1	10	7,33	2	4	65	0,76	male	Hungary	never	28	1	1	0	70	63,57
314	20	0	1	8,95	2	4	65	0,76	male	Hungary	hadfamilydog	29	1	1	0	70	63,57
348	63	-4	7	4,33	2	4	65	0,76	male	Hungary	hasdog	48	1	1	0	70	63,57
15	33	0	1	4,043	2	5	65	1,06	male	Hungary	hasdog	47	1	1	1	70	63,22
21	61	0	51	2,75	2	5	65	1,06	male	Hungary	haddog	37	1	1	1	70	63,22
27	67	-25	57	3,53	2	5	65	1,06	female	Hungary	haddog	38	1	1	1	70	63,22
60	28	-50	8	3,05	2	5	65	1,06	male	Hungary	hasdog	30	1	1	1	70	63,22
64	51	-12	0	7,84	2	5	65	1,06	female	Australia	hasdog	55	1	1	0	70	63,22
90	36	-48	12	1,96	2	5	65	1,06	female	Serbia	hasdog	39	1	1	0	70	63,22
109	7	-24	53	1,14	2	5	65	1,06	male	Romania	hasdog	37	0	1	0	3	63,22
111	7	3	53	8,49	2	5	65	1,06	female	Hungary	hasdog	32	0	1	1	42	63,22
122	51	0	13	6,49	2	5	65	1,06	female	Hungary	hasdog	60	1	1	1	70	63,22
126	13	-50	57	5,52	2	5	65	1,06	female	Hungary	hasdog	30	0	1	1	15	63,22
147	69	0	2	2,03	2	5	65	1,06	female	Hungary	hasdog	38	1	1	1	70	63,22
168	5	-43	74	4,38	2	5	65	1,06	female	Spain	never	26	1	1	0	70	63,22
172	11	-3	4	4,61	2	5	65	1,06	female	United States	hasdog	37	0	1	0	32	63,22
195	12	0	84	11,56	2	5	65	1,06	female	United Kingdom	hasdog	57	1	1	0	70	63,22
203	24	-40	86	4,21	2	5	65	1,06	female	Italy	hasdog	31	1	1	0	70	63,22
215	27	26	25	3,27	2	5	65	1,06	female	Spain	hasdog	43	1	1	0	70	63,22
218	19	-50	48	5,52	2	5	65	1,06	female	Spain	hasdog	36	0	1	0	24	63,22
221	30	-1	27	3,34	2	5	65	1,06	female	Paraguay	hasdog	58	1	1	0	70	63,22
280	55	-1	33	3,22	2	5	65	1,06	female	Spain	hasdog	39	1	1	0	70	63,22
285	16	-13	14	1,81	2	5	65	1,06	female	Romania	hasfamilydog	21	0	1	0	42	63,22
292	61	1	46	3,52	2	5	65	1,06	male	Hungary	never	28	1	1	0	70	63,22
297	49	13	13	3,16	2	5	65	1,06	female	Hungary	hasfamilydog	13	1	1	0	70	63,22
325	58	15	68	5,35	2	5	65	1,06	male	Hungary	hasfamilydog	37	1	1	0	70	63,22
341	29	-31	24	4,16	2	5	65	1,06	female	Hungary	haddog	55	1	1	0	70	63,22
348	53	-17	12	5,03	2	5	65	1,06	male	Hungary	hasdog	48	1	1	0	70	63,22
352	13	-42	42	11,26	2	5	65	1,06	male	United Kingdom	hasdog	42	1	1	0	70	63,22
45	40	-26	19	3,92	2	6	65	1,96	female	France	hasdog	40	1	1	0	70	62,91
63	64	-18	35	8,82	2	6	65	1,96	female	United States	hasdog	64	1	1	0	70	62,91
66	15	-48	1	3,01	2	6	65	1,96	female	Hungary	hasdog	22	0	1	1	15	62,91
138	59	0	51	4,42	2	6	65	1,96	female	United States	hasdog	51	1	1	0	70	62,91
154	17	0	1	6,27	2	6	65	1,96	male	Spain	hadfamilydog	55	1	1	0	70	62,91
199	74	-35	39	1,15	2	6	65	1,96	female	Netherlands	never	24	1	1	0	70	62,91
203	31	-47	38	5,27	2	6	65	1,96	female	Italy	hasdog	31	1	1	0	70	62,91
236	31	-47	23	3,79	2	6	65	1,96	female	Spain	hasdog	36	1	1	0	70	62,91
242	59	-1	53	6,75	2	6	65	1,96	female	United Kingdom	hasdog	42	1	1	0	70	62,91
291	59	-2	0	6,20	2	6	65	1,96	male	Hungary	hasfamilydog	53	1	1	0	70	62,91
306	54	-46	51	2,39	2	6	65	1,96	male	Hungary	hasfamilydog	45	1	1	0	70	62,91
307	53	-40	0	1,88	2	6	65	1,96	male	Azerbajdzs�n	never	51	1	1	0	70	62,91
323	9	-34	33	4,67	2	6	65	1,96	male	Germany	hadfamilydog	30	1	1	0	70	62,91
335	22	1	50	2,67	2	6	65	1,96	male	Hungary	never	29	1	1	0	70	62,91
20	59	15	32	1,854	2	7	165	0,07	female	Hungary	hasdog	42	1	1	1	70	60,88
22	18	-43	33	5,76	2	7	165	0,07	female	France	never	24	1	1	0	70	60,88
26	53	-2	33	3,46	2	7	165	0,07	female	Hungary	haddog	34	1	1	1	70	60,88
38	39	7	62	7,44	2	7	165	0,07	male	Hungary	never	18	1	1	1	70	60,88
40	60	-19	14	3,31	2	7	165	0,07	female	Maced�nia	hasdog	17	1	0	0	70	60,88
81	11	-4	39	1,02	2	7	165	0,07	female	Hungary	hasdog	13	0	1	1	7	60,88
88	63	-6	15	2,00	2	7	165	0,07	female	Poland	hasdog	24	1	1	0	70	60,88
97	32	20	6	5,52	2	7	165	0,07	female	Hungary	hasdog	40	0	1	1	34	60,88
112	70	0	10	10,94	2	7	165	0,07	female	Hungary	hasdog	60	1	1	1	70	60,88
157	10	12	13	7,51	2	7	165	0,07	female	Colombia	hasdog	32	0	1	0	41	60,88
164	66	-8	54	5,94	2	7	165	0,07	female	Ireland	hasdog	55	1	1	0	70	60,88
165	69	0	39	2,11	2	7	165	0,07	female	Colombia	hasdog	31	1	1	0	70	60,88
167	10	-11	49	6,66	2	7	165	0,07	female	Germany	hasdog	52	1	1	0	70	60,88
203	14	-24	38	7,41	2	7	165	0,07	female	Italy	hasdog	31	1	1	0	70	60,88
233	39	17	35	8,58	2	7	165	0,07	female	Italy	hasdog	28	1	1	0	70	60,88
256	14	-50	14	3,37	2	7	165	0,07	female	Spain	hasdog	37	1	1	0	70	60,88
276	16	9	52	13,39	2	7	165	0,07	female	Canada	hasdog	44	1	1	0	70	60,88
290	28	-11	69	9,73	2	7	165	0,07	female	Spain	hasdog	38	1	1	0	70	60,88
292	15	0	22	5,07	2	7	165	0,07	male	Hungary	never	28	1	1	0	70	60,88
308	60	-48	0	0,40	2	7	165	0,07	male	Australia	never	0	1	1	0	70	60,88
311	69	-5	5	4,57	2	7	165	0,07	female	Hungary	never	19	1	1	0	70	60,88
314	24	15	51	2,79	2	7	165	0,07	male	Hungary	hadfamilydog	29	1	1	0	70	60,88
344	37	7	32	5,95	2	7	165	0,07	female	Hungary	never	33	1	1	0	70	60,88
347	21	-7	42	7,57	2	7	165	0,07	female	Hungary	hasdog	26	1	1	0	70	60,88
352	73	27	62	4,55	2	7	165	0,07	male	United Kingdom	hasdog	42	1	1	0	70	60,88
45	20	-12	5	1,85	2	8	165	0,16	female	France	hasdog	40	1	1	0	70	63,61
69	61	-25	35	7,12	2	8	165	0,16	female	Australia	hasdog	28	1	1	0	70	63,61
70	7	-12	27	9,00	2	8	165	0,16	female	Canada	hasdog	35	0	1	0	26	63,61
83	14	0	95	5,39	2	8	165	0,16	female	United Kingdom	hasdog	49	1	1	0	70	63,61
88	71	-40	34	3,12	2	8	165	0,16	female	Poland	hasdog	24	1	1	0	70	63,61
104	23	-10	1	5,16	2	8	165	0,16	male	Hungary	hasdog	27	1	1	1	70	63,61
106	11	-9	30	13,36	2	8	165	0,16	female	Hungary	hasdog	51	1	1	1	70	63,61
142	21	0	40	2,59	2	8	165	0,16	male	Hungary	hasdog	37	1	1	1	70	63,61
151	23	6	24	3,45	2	8	165	0,16	male	Brazil	haddog	28	1	1	0	70	63,61
157	22	24	26	4,38	2	8	165	0,16	female	Colombia	hasdog	32	0	1	0	41	63,61
168	40	-12	32	3,03	2	8	165	0,16	female	Spain	never	26	1	1	0	70	63,61
177	24	7	5	4,31	2	8	165	0,16	female	France	hasdog	38	0	1	0	27	63,61
185	24	0	27	13,82	2	8	165	0,16	female	Brazil	hasdog	51	1	1	0	70	63,61
235	12	20	67	5,76	2	8	165	0,16	female	Hungary	haddog	36	1	1	1	70	63,61
246	73	1	18	8,83	2	8	165	0,16	female	United States	hasdog	58	1	1	0	70	63,61
282	12	0	3	4,94	2	8	165	0,16	female	Norway	hasdog	27	0	1	0	24	63,61
284	14	-37	71	1,52	2	8	165	0,16	female	Hungary	hadfamilydog	24	1	1	1	70	63,61
291	20	6	7	6,78	2	8	165	0,16	male	Hungary	hasfamilydog	53	1	1	0	70	63,61
294	27	5	42	7,57	2	8	165	0,16	female	Hungary	hadfamilydog	32	1	1	0	70	63,61
300	16	23	35	4,31	2	8	165	0,16	female	Spain	hadfamilydog	28	1	1	0	70	63,61
316	68	0	8	3,64	2	8	165	0,16	male	Hungary	hasdog	41	1	1	0	70	63,61
353	67	1	50	3,83	2	8	165	0,16	male	Hungary	hadfamilydog	34	1	1	0	70	63,61
21	18	-33	71	7,58	2	9	165	0,46	male	Hungary	haddog	37	1	1	1	70	65,31
26	40	-26	56	3,19	2	9	165	0,46	female	Hungary	haddog	34	1	1	1	70	65,31
27	10	-25	82	6,10	2	9	165	0,46	female	Hungary	haddog	38	1	1	1	70	65,31
45	24	-9	11	5,25	2	9	165	0,46	female	France	hasdog	40	1	1	0	70	65,31
95	71	-25	37	5,45	2	9	165	0,46	female	United States	hasdog	51	1	1	0	70	65,31
110	7	11	20	3,68	2	9	165	0,46	male	Hungary	hasdog	52	0	1	1	3	65,31
159	41	-33	50	4,12	2	9	165	0,46	female	Italy	haddog	40	1	1	0	70	65,31
162	44	-19	56	5,24	2	9	165	0,46	female	Canada	haddog	58	1	1	0	70	65,31
177	25	-25	3	5,76	2	9	165	0,46	female	France	hasdog	38	0	1	0	27	65,31
188	32	-1	28	4,11	2	9	165	0,46	female	Spain	hasdog	25	1	1	0	70	65,31
198	59	-5	20	4,02	2	9	165	0,46	female	Germany	haddog	40	1	1	0	70	65,31
215	16	25	13	4,16	2	9	165	0,46	female	Spain	hasdog	43	1	1	0	70	65,31
222	29	-45	96	2,83	2	9	165	0,46	female	Spain	hasdog	42	1	1	0	70	65,31
280	38	39	27	4,49	2	9	165	0,46	female	Spain	hasdog	39	1	1	0	70	65,31
301	19	-33	97	2,13	2	9	165	0,46	female	Spain	hasdog	26	1	1	0	70	65,31
316	52	30	70	7,90	2	9	165	0,46	male	Hungary	hasdog	41	1	1	0	70	65,31
319	40	0	0	-1,00	2	9	165	0,46	male	Hungary	hasdog	21	1	1	0	70	65,31
340	10	-33	24	5,62	2	9	165	0,46	male	Hungary	never	51	1	1	0	70	65,31
344	38	-19	67	4,39	2	9	165	0,46	female	Hungary	never	33	1	1	0	70	65,31
345	21	-45	96	1,12	2	9	165	0,46	female	Hungary	hasdog	29	1	1	0	70	65,31
353	19	0	43	3,74	2	9	165	0,46	male	Hungary	hadfamilydog	34	1	1	0	70	65,31
21	54	0	50	7,20	2	10	165	0,76	male	Hungary	haddog	37	1	1	1	70	65,79
27	31	-21	48	5,92	2	10	165	0,76	female	Hungary	haddog	38	1	1	1	70	65,79
41	57	0	5	13,04	2	10	165	0,76	female	Hungary	hasdog	23	1	1	1	70	65,79
61	41	-27	21	10,34	2	10	165	0,76	female	United Kingdom	hasdog	25	1	1	0	70	65,79
74	47	-5	13	4,75	2	10	165	0,76	female	Hungary	hasdog	51	1	1	1	70	65,79
76	51	11	17	2,67	2	10	165	0,76	female	United Kingdom	hasdog	54	1	1	0	70	65,79
106	58	-25	50	7,82	2	10	165	0,76	female	Hungary	hasdog	51	1	1	1	70	65,79
112	40	1	92	9,69	2	10	165	0,76	female	Hungary	hasdog	60	1	1	1	70	65,79
122	35	0	2	4,96	2	10	165	0,76	female	Hungary	hasdog	60	1	1	1	70	65,79
135	12	1	13	8,43	2	10	165	0,76	female	Hungary	hasdog	43	0	1	1	21	65,79
149	49	-25	61	6,29	2	10	165	0,76	female	Austria	hasdog	35	1	1	0	70	65,79
154	72	0	1	5,28	2	10	165	0,76	male	Spain	hadfamilydog	55	1	1	0	70	65,79
165	7	-38	50	5,09	2	10	165	0,76	female	Colombia	hasdog	31	1	1	0	70	65,79
171	45	-22	25	2,36	2	10	165	0,76	female	Brazil	never	30	1	1	0	70	65,79
215	30	-8	13	4,79	2	10	165	0,76	female	Spain	hasdog	43	1	1	0	70	65,79
286	28	31	40	2,81	2	10	165	0,76	female	Spain	haddog	55	1	1	0	70	65,79
293	68	-11	11	3,64	2	10	165	0,76	male	United States	hasdog	36	1	1	0	70	65,79
296	44	25	64	8,68	2	10	165	0,76	female	Hungary	hasfamilydog	60	1	1	0	70	65,79
315	50	-6	54	8,05	2	10	165	0,76	female	Hungary	hasdog	30	1	1	0	70	65,79
336	5	-15	87	9,16	2	10	165	0,76	male	Hungary	hadfamilydog	23	1	1	0	70	65,79
341	32	-47	52	3,61	2	10	165	0,76	female	Hungary	haddog	55	1	1	0	70	65,79
348	6	-12	63	4,69	2	10	165	0,76	male	Hungary	hasdog	48	1	1	0	70	65,79
13	22	-39	59	4,777	2	11	165	1,06	male	Hungary	never	34	1	1	1	70	67,24
36	11	-27	37	8,34	2	11	165	1,06	female	Italy	hasdog	34	0	1	0	14	67,24
38	21	-23	21	4,54	2	11	165	1,06	male	Hungary	never	18	1	1	1	70	67,24
66	12	-45	0	7,04	2	11	165	1,06	female	Hungary	hasdog	22	0	1	1	15	67,24
76	50	11	17	6,02	2	11	165	1,06	female	United Kingdom	hasdog	54	1	1	0	70	67,24
87	8	-45	25	4,31	2	11	165	1,06	female	Hungary	hasdog	33	0	1	1	31	67,24
100	34	-38	90	4,88	2	11	165	1,06	female	United Kingdom	hasdog	59	1	1	0	70	67,24
149	51	-19	47	5,14	2	11	165	1,06	female	Austria	hasdog	35	1	1	0	70	67,24
190	64	-5	70	5,33	2	11	165	1,06	female	United States	hasdog	45	1	1	0	70	67,24
276	74	-24	22	6,50	2	11	165	1,06	female	Canada	hasdog	44	1	1	0	70	67,24
285	14	-20	33	2,73	2	11	165	1,06	female	Romania	hasfamilydog	21	0	1	0	42	67,24
292	37	0	6	4,02	2	11	165	1,06	male	Hungary	never	28	1	1	0	70	67,24
307	65	-35	3	1,37	2	11	165	1,06	male	Azerbajdzs�n	never	51	1	1	0	70	67,24
311	72	-37	32	3,61	2	11	165	1,06	female	Hungary	never	19	1	1	0	70	67,24
318	11	-37	66	6,43	2	11	165	1,06	male	Hungary	never	27	1	1	0	70	67,24
334	32	-25	36	4,32	2	11	165	1,06	male	Spain	hasdog	46	1	1	0	70	67,24
21	59	1	50	2,63	2	12	165	1,96	male	Hungary	haddog	37	1	1	1	70	66,92
22	13	-44	86	3,7	2	12	165	1,96	female	France	never	24	1	1	0	70	66,92
25	35	-47	17	6,33	2	12	165	1,96	female	Hungary	never	27	1	1	1	70	66,92
34	6	-43	50	2,96	2	12	165	1,96	male	Belarus	never	18	0	1	0	4	66,92
60	50	-50	5	0,78	2	12	165	1,96	male	Hungary	hasdog	30	1	1	1	70	66,92
68	67	-50	24	4,34	2	12	165	1,96	female	Poland	hasdog	37	1	1	0	70	66,92
85	68	9	36	6,16	2	12	165	1,96	female	Hungary	haddog	35	1	1	1	70	66,92
128	30	17	4	4,92	2	12	165	1,96	female	Hungary	hasdog	42	1	1	1	70	66,92
146	60	0	13	5,87	2	12	165	1,96	female	United States	hasdog	57	1	1	0	70	66,92
151	20	-19	52	4,47	2	12	165	1,96	male	Brazil	haddog	28	1	1	0	70	66,92
186	60	1	58	5,22	2	12	165	1,96	female	Germany	hasdog	53	1	1	0	70	66,92
190	31	0	60	6,09	2	12	165	1,96	female	United States	hasdog	45	1	1	0	70	66,92
204	57	-46	96	1,35	2	12	165	1,96	female	Germany	never	24	1	1	0	70	66,92
210	32	-39	46	5,54	2	12	165	1,96	female	France	hasfamilydog	22	1	1	0	70	66,92
282	16	-26	14	3,09	2	12	165	1,96	female	Norway	hasdog	27	0	1	0	24	66,92
328	29	-6	5	7,04	2	12	165	1,96	female	Hungary	hadfamilydog	22	1	1	0	70	66,92
332	66	32	86	2,28	2	12	165	1,96	female	Brazil	hasdog	45	1	1	0	70	66,92
20	38	8	68	3,803	2	13	265	0,07	female	Hungary	hasdog	42	1	1	1	70	62,86
41	19	-8	34	8,15	2	13	265	0,07	female	Hungary	hasdog	23	1	1	1	70	62,86
60	20	-50	15	0,88	2	13	265	0,07	male	Hungary	hasdog	30	1	1	1	70	62,86
97	19	5	13	4,26	2	13	265	0,07	female	Hungary	hasdog	40	0	1	1	34	62,86
146	55	0	0	7,86	2	13	265	0,07	female	United States	hasdog	57	1	1	0	70	62,86
176	23	3	51	8,07	2	13	265	0,07	female	Germany	never	31	1	1	0	70	62,86
182	64	-47	99	2,35	2	13	265	0,07	female	United Kingdom	hasdog	61	1	1	0	70	62,86
188	71	-20	41	4,89	2	13	265	0,07	female	Spain	hasdog	25	1	1	0	70	62,86
200	9	0	1	1,12	2	13	265	0,07	female	Hungary	haddog	37	0	1	1	13	62,86
[truncated: 10,308 more rows]
