# Supplementary material for: Artificial sounds following biological rules: A novel approach for non-verbal communication in HRI
Source: Sci Rep. 2020 Apr 27;10:7080. doi: 10.1038/s41598-020-63504-8 (PMC7184580; doi:10.1038/s41598-020-63504-8)
Supplement: Supplementary file 12 — Supplemantary information 12. [file 41598_2020_63504_MOESM12_ESM.praat]

#clearinfo

select all
n = numberOfSelected ()

if n <> 0
	Remove
endif

level = 1

createDirectory ("01_sinus")
createDirectory ("02_pulse_train")
createDirectory ("03_contour_le")
createDirectory ("04_contour_fel")
createDirectory ("05_variable")
createDirectory ("06_complex_le")
createDirectory ("07_complex_fel")

repeat

beginPause ("Artifemo")

	comment: ("give initial values")
	sentence: "location", "D:\02. Ethology\PhD\HANGOK\artifemo3\"
	
	positive: "max_length_of_signal", 3
	
	positive: "init_cl", 0.04
	positive: "cl_step", 0.03
	positive: "intcall", 0.2
	
	positive: "minf", 65
	positive: "maxf", 1400
	
	positive: "step", 100

	positive: "contour_change", 0.2
	
	positive: "var_cl", 0.5
	positive: "var_f", 0.1
	positive: "var_intcall", 0.5

	positive: "vtl", 0.20
	positive: "fnum", 10
	positive: "f1", 550

clicked = endPause ("OK", 1)


#+ (randomUniform(-0.05, 0.05))

	if level < 3
		#sinus or phonation
		repeat

			min_cl = init_cl

			repeat
				cl = (ceiling(min_cl/(1/minf)))*(1/minf)
				c = 0
				sl = 0
				if (cl+intcall)*2 <= max_length_of_signal
					repeat
						intcallnew = intcall*(randomUniform(1-('var_intcall')/2, 1+('var_intcall')/2))
						intcall_mod = cl+intcallnew
						Create PitchTier... source 0 intcall_mod
						src = selected("PitchTier")
						cl_mod = cl
						Add point... 0 minf
						Add point... cl_mod minf
						Add point... cl_mod+0.000000001 0

						if level = 1

							To Sound (sine)... 44100
						elsif level = 2
							To Sound (pulse train)... 44100 1 0.05 2000 0
						#elsif reality = 3
						#	To Sound (phonation)... 44100 1 0.05 0.7 0.03 3 4 0
						#elsif reality = 4
						#	To Sound (phonation)... 44100 1 0.05 0.7 0.03 3 4 1
						endif
						
						zc = Get nearest zero crossing... 1 cl+0.05
						#printline 'cl_mod''tab$''zc'
						Set part to zero... 'zc' 'intcall_mod' at exactly these times
						Fade in... 0 0 0.01 yes
						Fade out... 0 cl_mod-0.01 0.01 yes

						if c = 0
							call'c' = selected("Sound")
							select src
							Remove
						else
							call'c' = selected("Sound")
							#Copy... call_1
							
							#call0 = selected("Sound")
							d = c - 1
							#select call'c'
							plus call'd'
							
							Concatenate

							call'c' = selected("Sound")
						
							
						
							# call'c' = selected("Sound")
							sl = Get total duration
							# b = d + 1
							#select call'd'
							#plus src
							# plus call'b'
							#Remove
							
							
							# # printline 'sl'
						endif
						c = c + 1

					until sl >= max_length_of_signal
				else 
					intcallnew = intcall*(randomUniform(1-('var_intcall')/2, 1+('var_intcall')/2))
					intcall_mod = cl+intcallnew
					Create PitchTier... source 0 intcall_mod
					
					src = selected("PitchTier")
					cl_mod = cl
					Add point... 0 minf
					Add point... cl_mod minf
					Add point... cl_mod+0.000000001 0
					if level = 1
						To Sound (sine)... 44100
					elsif level = 2
						To Sound (pulse train)... 44100 1 0.05 2000 0
					#elsif reality = 3
					#	To Sound (phonation)... 44100 1 0.05 0.7 0.03 3 4 0
					#elsif reality = 4
					#	To Sound (phonation)... 44100 1 0.05 0.7 0.03 3 4 1
					endif

					zc = Get nearest zero crossing... 1 cl+0.05
					#printline 'cl_mod''tab$''zc'
					Set part to zero... 'zc' 'intcall_mod' at exactly these times
					Fade in... 0 0 0.01 yes
					Fade out... 0 cl_mod-0.01 0.01 yes
					
					call'c' = selected("Sound")
					sl = Get total duration
					
					if sl < max_length_of_signal
						Create Sound from formula... x 1 0 'max_length_of_signal'-'sl' 44100 0
						plus  call'c'
						Concatenate

						call'c' = selected("Sound")
					endif
				endif
				#printline 'c''tab$''d'
				if c = 0
					f = c
				elsif c > 0
					f = c - 1
				endif
				select call'f'
				
				if level = 1
					Save as WAV file... \01_sinus\sound_'minf'_'cl'.wav
				elsif level = 2
					Save as WAV file... \02_pulse_train\sound_'minf'_'cl'.wav
				endif

				#plus call_0
				#plus src
				select all
				Remove
				
				min_cl = min_cl + cl_step
				# printline 'cl''tab$''min_cl'
			until min_cl >= max_length_of_signal

			minf = minf + step

		until minf >= maxf

	elsif level = 3
		#pitch contour down

		repeat

		min_cl = init_cl

		repeat
			cl = (ceiling(min_cl/(1/minf)))*(1/minf)
			c = 0
			sl = 0
			if (cl+intcall)*2 <= max_length_of_signal
			repeat
				intcallnew = intcall*(randomUniform(1-('var_intcall')/2, 1+('var_intcall')/2))
				intcall_mod = cl+intcallnew
				Create PitchTier... source 0 intcall_mod
				src = selected("PitchTier")
				cl_mod = cl
				Add point... 0 minf*(1+('contour_change'/2))
				Add point... cl_mod minf*(1-('contour_change'/2))
				Add point... cl_mod+0.000000001 0

				To Sound (sine)... 44100
				
				zc = Get nearest zero crossing... 1 cl+0.05
				#printline 'cl_mod''tab$''zc'
				Set part to zero... 'zc' 'intcall_mod' at exactly these times
				
				Fade in... 0 0 0.01 yes
				Fade out... 0 cl_mod-0.01 0.01 yes

				if c = 0
					call'c' = selected("Sound")
					select src
					Remove
				else
					call'c' = selected("Sound")
							
					d = c - 1
					plus call'd'
							
					Concatenate

					call'c' = selected("Sound")
						
					sl = Get total duration
					
					endif
					c = c + 1

					until sl >= max_length_of_signal
				else 
					intcallnew = intcall*(randomUniform(1-('var_intcall')/2, 1+('var_intcall')/2))
					intcall_mod = cl+intcallnew
					Create PitchTier... source 0 intcall_mod
					
					src = selected("PitchTier")
					cl_mod = cl
					Add point... 0 minf*(1+('contour_change'/2))
					Add point... cl_mod minf*(1-('contour_change'/2))
					Add point... cl_mod+0.000000001 0

						To Sound (sine)... 44100

					zc = Get nearest zero crossing... 1 cl+0.05
					#printline 'cl_mod''tab$''zc'
					Set part to zero... 'zc' 'intcall_mod' at exactly these times
					Fade in... 0 0 0.01 yes
					Fade out... 0 cl_mod-0.01 0.01 yes
					
					call'c' = selected("Sound")
					sl = Get total duration
					
					if sl < max_length_of_signal
						Create Sound from formula... x 1 0 'max_length_of_signal'-'sl' 44100 0
						plus  call'c'
						Concatenate

						call'c' = selected("Sound")
					endif
				endif
				#printline 'c''tab$''d'
				if c = 0
					f = c
				elsif c > 0
					f = c - 1
				endif
				select call'f'
				
				if level = 3
					Save as WAV file... \03_contour_le\sound_'minf'_'cl'.wav
				endif

				select all
				Remove
				
				min_cl = min_cl + cl_step
				# printline 'cl''tab$''min_cl'
			until min_cl >= max_length_of_signal

			minf = minf + step

		until minf >= maxf

elsif level = 4
		#pitch contour up

		repeat

		min_cl = init_cl

		repeat
			cl = (ceiling(min_cl/(1/minf)))*(1/minf)
			c = 0
			sl = 0
			if (cl+intcall)*2 <= max_length_of_signal
			repeat
				intcallnew = intcall*(randomUniform(1-('var_intcall')/2, 1+('var_intcall')/2))
				intcall_mod = cl+intcallnew
				Create PitchTier... source 0 intcall_mod
				src = selected("PitchTier")
				cl_mod = cl
				Add point... 0 minf*(1-('contour_change'/2))
				Add point... cl_mod minf*(1+('contour_change'/2))
				Add point... cl_mod+0.000000001 0

				To Sound (sine)... 44100
				
				zc = Get nearest zero crossing... 1 cl+0.05
				#printline 'cl_mod''tab$''zc'
				Set part to zero... 'zc' 'intcall_mod' at exactly these times
				
				Fade in... 0 0 0.01 yes
				Fade out... 0 cl_mod-0.01 0.01 yes

				if c = 0
					call'c' = selected("Sound")
					select src
					Remove
				else
					call'c' = selected("Sound")
							
					d = c - 1
					plus call'd'
							
					Concatenate

					call'c' = selected("Sound")
						
					sl = Get total duration
					
					endif
					c = c + 1

					until sl >= max_length_of_signal
				else 
					intcallnew = intcall*(randomUniform(1-('var_intcall')/2, 1+('var_intcall')/2))
					intcall_mod = cl+intcallnew
					Create PitchTier... source 0 intcall_mod
					
					src = selected("PitchTier")
					cl_mod = cl
					Add point... 0 minf*(1-('contour_change'/2))
					Add point... cl_mod minf*(1+('contour_change'/2))
					Add point... cl_mod+0.000000001 0

						To Sound (sine)... 44100

					zc = Get nearest zero crossing... 1 cl+0.05
					#printline 'cl_mod''tab$''zc'
					Set part to zero... 'zc' 'intcall_mod' at exactly these times
					Fade in... 0 0 0.01 yes
					Fade out... 0 cl_mod-0.01 0.01 yes
					
					call'c' = selected("Sound")
					sl = Get total duration
					
					if sl < max_length_of_signal
						Create Sound from formula... x 1 0 'max_length_of_signal'-'sl' 44100 0
						plus  call'c'
						Concatenate

						call'c' = selected("Sound")
					endif
				endif
				#printline 'c''tab$''d'
				if c = 0
					f = c
				elsif c > 0
					f = c - 1
				endif
				select call'f'
				
				if level = 4
					Save as WAV file... \04_contour_fel\sound_'minf'_'cl'.wav
				endif

				select all
				Remove
				
				min_cl = min_cl + cl_step
				# printline 'cl''tab$''min_cl'
			until min_cl >= max_length_of_signal

			minf = minf + step

		until minf >= maxf

	elsif level = 5
		#small variances
		repeat

			min_cl = init_cl

			repeat				
				cl = (ceiling(min_cl/(1/minf)))*(1/minf)
				c = 0
				sl = 0
				if (cl+intcall)*2 <= max_length_of_signal
					repeat
						intcallnew = intcall*(randomUniform(1-('var_intcall'), 1+('var_intcall')))
						cl_mod = cl*(randomUniform(1-('var_cl')/2, 1+('var_cl')/2))
						intcall_mod = cl_mod+intcallnew
						f_mod = minf*(randomUniform(1-('var_f')/2, 1+('var_f')/2))
						Create PitchTier... source 0 intcall_mod
						src = selected("PitchTier")
						
						Add point... 0 f_mod
						Add point... cl_mod f_mod
						Add point... cl_mod+0.000000001 0
						
						#if reality = 1
							To Sound (sine)... 44100
						#elsif reality = 2
						#	To Sound (pulse train)... 44100 1 0.05 2000 0
						#elsif reality = 3
						#	To Sound ()... 44100 1 0.05 0.7 0.03 3 4 0
						#elsif reality = 4
						#	To Sound (phonation)... 44100 1 0.05 0.7 0.03 3 4 1
						#endif
						
						zc = Get nearest zero crossing... 1 cl_mod+0.01
						#printline 'cl_mod''tab$''zc'
						Set part to zero... 'zc' 'intcall_mod' at exactly these times
						Fade in... 0 0 0.01 yes
						Fade out... 0 cl_mod-0.01 0.01 yes

						if c = 0
							call'c' = selected("Sound")
							select src
							Remove
						else
							call'c' = selected("Sound")
							#Copy... call_1
							
							#call0 = selected("Sound")
							d = c - 1
							#select call'c'
							plus call'd'
							
							Concatenate

							call'c' = selected("Sound")
						
							
						
							# call'c' = selected("Sound")
							sl = Get total duration
							# b = d + 1
							#select call'd'
							#plus src
							# plus call'b'
							#Remove
							
							
							# # printline 'sl'
						endif
						c = c + 1

					until sl >= max_length_of_signal
				else 
						intcallnew = intcall*(randomUniform(1-('var_intcall'), 1+('var_intcall')))
						cl_mod = cl*(randomUniform(1-('var_cl')/2, 1+('var_cl')/2))
						intcall_mod = cl_mod+intcallnew
						f_mod = minf*(randomUniform(1-('var_f')/2, 1+('var_f')/2))
						Create PitchTier... source 0 intcall_mod
						src = selected("PitchTier")
						
						Add point... 0 f_mod
						Add point... cl_mod f_mod
						Add point... cl_mod+0.000000001 0
						
						#if reality = 1
							To Sound (sine)... 44100
						#elsif reality = 2
						#	To Sound (pulse train)... 44100 1 0.05 2000 0
						#elsif reality = 3
						#	To Sound (phonation)... 44100 1 0.05 0.7 0.03 3 4 0
						#elsif reality = 4
						#	To Sound (phonation)... 44100 1 0.05 0.7 0.03 3 4 1
						#endif
						
						zc = Get nearest zero crossing... 1 cl_mod+0.01
						#printline 'cl_mod''tab$''zc'
						Set part to zero... 'zc' 'intcall_mod' at exactly these times
						Fade in... 0 0 0.01 yes
						Fade out... 0 cl_mod-0.01 0.01 yes

					
					call'c' = selected("Sound")
					sl = Get total duration
					
					if sl < max_length_of_signal
						Create Sound from formula... x 1 0 'max_length_of_signal'-'sl' 44100 0
						plus  call'c'
						Concatenate

						call'c' = selected("Sound")
					endif
				endif
				#printline 'c''tab$''d'
				if c = 0
					f = c
				elsif c > 0
					f = c - 1
				endif
				select call'f'
				Save as WAV file... \05_variable\sound_'minf'_'cl'.wav
				#plus call_0
				#plus src
				select all
				Remove
				
				min_cl = min_cl + cl_step
				# printline 'cl''tab$''min_cl'
			until min_cl >= max_length_of_signal

			minf = minf + step

		until minf >= maxf


	elsif level = 6
		#formant down
		dF = 350 / (2 * vtl)

		repeat

			min_cl = init_cl

			repeat
				cl = (ceiling(min_cl/(1/minf)))*(1/minf)
				c = 0
				sl = 0
				if (cl+intcall)*2 <= max_length_of_signal
					repeat
						
						intcallnew = intcall*(randomUniform(1-('var_intcall'), 1+('var_intcall')))
						cl_mod = cl*(randomUniform(1-('var_cl')/2, 1+('var_cl')/2))
						intcall_mod = cl_mod+intcallnew
						f_mod = minf*(randomUniform(1-('var_f')/2, 1+('var_f')/2))
						Create PitchTier... source 0 intcall_mod
						src = selected("PitchTier")

						Add point... 0 f_mod*(randomUniform(1+('contour_change')/2, 1))
						Add point... cl_mod f_mod*(randomUniform(1-('contour_change')/2, 1))
						Add point... cl_mod+0.000000001 0

						#if reality = 1
						#	To Sound (sine)... 44100
						#elsif reality = 2
							To Sound (pulse train)... 44100 1 0.05 2000 0
						#elsif reality = 3
						#	To Sound (phonation)... 44100 1 0.05 0.7 0.03 3 4 0
						#elsif reality = 4
						#	To Sound (phonation)... 44100 1 0.05 0.7 0.03 3 4 1
						#endif
						
						zc = Get nearest zero crossing... 1 cl_mod+0.01
						#printline 'cl_mod''tab$''zc'
						Set part to zero... 'zc' 'intcall_mod' at exactly these times
						Fade in... 0 0 0.01 yes
						Fade out... 0 cl_mod-0.01 0.01 yes

						catch = selected("Sound")
						#filtering
						f1_mod = f1*(randomUniform(1-('var_f')/2, 1+('var_f')/2))
						dF_mod = dF*(randomUniform(1-('var_f')/2, 1+('var_f')/2))
						Create FormantGrid... tr 0 'intcall_mod' 'fnum' 'f1_mod' 'dF_mod' 60 50
						fg = selected("FormantGrid")
						plus 'catch'
						Filter
						call_f = selected("Sound")
						select 'fg'
						plus 'catch'
						Remove

						select 'call_f'

						if c = 0
							call'c' = selected("Sound")
							select src
							Remove
						else
							call'c' = selected("Sound")
							#Copy... call_1
							
							#call0 = selected("Sound")
							d = c - 1
							#select call'c'
							plus call'd'
							
							Concatenate

							call'c' = selected("Sound")
						
							
						
							# call'c' = selected("Sound")
							sl = Get total duration
							# b = d + 1
							#select call'd'
							#plus src
							# plus call'b'
							#Remove
							
							
							# # printline 'sl'
						endif
						c = c + 1

					until sl >= max_length_of_signal
				else 
						intcallnew = intcall*(randomUniform(1-('var_intcall'), 1+('var_intcall')))
						cl_mod = cl*(randomUniform(1-('var_cl')/2, 1+('var_cl')/2))
						intcall_mod = cl_mod+intcallnew
						f_mod = minf*(randomUniform(1-('var_f')/2, 1+('var_f')/2))
						Create PitchTier... source 0 intcall_mod
						src = selected("PitchTier")

					
						Add point... 0 f_mod*(randomUniform(1+('contour_change')/2, 1))
						Add point... cl_mod f_mod*(randomUniform(1-('contour_change')/2, 1))
						Add point... cl_mod+0.000000001 0


					#if reality = 1
					#	To Sound (sine)... 44100
					#elsif reality = 2
						To Sound (pulse train)... 44100 1 0.05 2000 0
					#elsif reality = 3
					#	To Sound (phonation)... 44100 1 0.05 0.7 0.03 3 4 0
					#elsif reality = 4
					#	To Sound (phonation)... 44100 1 0.05 0.7 0.03 3 4 1
					#endif

					zc = Get nearest zero crossing... 1 cl_mod+0.01
					#printline 'cl_mod''tab$''zc'
					Set part to zero... 'zc' 'intcall_mod' at exactly these times
					Fade in... 0 0 0.01 yes
					Fade out... 0 cl_mod-0.01 0.01 yes
					
					catch = selected("Sound")
						#filtering
					f1_mod = f1*(randomUniform(1-('var_f')/2, 1+('var_f')/2))
					dF_mod = dF*(randomUniform(1-('var_f')/2, 1+('var_f')/2))
					Create FormantGrid... tr 0 'intcall_mod' 'fnum' 'f1_mod' 'dF_mod' 60 50
					fg = selected("FormantGrid")
					plus 'catch'
					Filter
					call_f = selected("Sound")
					select 'fg'
					plus 'catch'
					Remove

					select 'call_f'
					call'c' = selected("Sound")
					sl = Get total duration
					
					if sl < max_length_of_signal
						Create Sound from formula... x 1 0 'max_length_of_signal'-'sl' 44100 0
						plus  call'c'
						Concatenate

						call'c' = selected("Sound")
					endif
				endif
				#printline 'c''tab$''d'
				if c = 0
					f = c
				elsif c > 0
					f = c - 1
				endif
				select call'f'
				Save as WAV file... \06_complex_le\sound_'minf'_'cl'.wav
				#plus call_0
				#plus src
				select all
				Remove
				
				min_cl = min_cl + cl_step
				# printline 'cl''tab$''min_cl'
			until min_cl >= max_length_of_signal

			minf = minf + step

		until minf >= maxf


elsif level = 7
		#formant up
		dF = 350 / (2 * vtl)

		repeat

			min_cl = init_cl

			repeat
				cl = (ceiling(min_cl/(1/minf)))*(1/minf)
				c = 0
				sl = 0
				if (cl+intcall)*2 <= max_length_of_signal
					repeat
						
						intcallnew = intcall*(randomUniform(1-('var_intcall'), 1+('var_intcall')))
						cl_mod = cl*(randomUniform(1-('var_cl')/2, 1+('var_cl')/2))
						intcall_mod = cl_mod+intcallnew
						f_mod = minf*(randomUniform(1-('var_f')/2, 1+('var_f')/2))
						Create PitchTier... source 0 intcall_mod
						src = selected("PitchTier")

						Add point... 0 f_mod*(randomUniform(1-('contour_change')/2, 1))
						Add point... cl_mod f_mod*(randomUniform(1+('contour_change')/2, 1))
						Add point... cl_mod+0.000000001 0


						#if reality = 1
						#	To Sound (sine)... 44100
						#elsif reality = 2
							To Sound (pulse train)... 44100 1 0.05 2000 0
						#elsif reality = 3
						#	To Sound (phonation)... 44100 1 0.05 0.7 0.03 3 4 0
						#elsif reality = 4
						#	To Sound (phonation)... 44100 1 0.05 0.7 0.03 3 4 1
						#endif
						
						zc = Get nearest zero crossing... 1 cl_mod+0.01
						#printline 'cl_mod''tab$''zc'
						Set part to zero... 'zc' 'intcall_mod' at exactly these times
						Fade in... 0 0 0.01 yes
						Fade out... 0 cl_mod-0.01 0.01 yes

						catch = selected("Sound")
						#filtering
						f1_mod = f1*(randomUniform(1-('var_f')/2, 1+('var_f')/2))
						dF_mod = dF*(randomUniform(1-('var_f')/2, 1+('var_f')/2))
						Create FormantGrid... tr 0 'intcall_mod' 'fnum' 'f1_mod' 'dF_mod' 60 50
						fg = selected("FormantGrid")
						plus 'catch'
						Filter
						call_f = selected("Sound")
						select 'fg'
						plus 'catch'
						Remove

						select 'call_f'

						if c = 0
							call'c' = selected("Sound")
							select src
							Remove
						else
							call'c' = selected("Sound")
							#Copy... call_1
							
							#call0 = selected("Sound")
							d = c - 1
							#select call'c'
							plus call'd'
							
							Concatenate

							call'c' = selected("Sound")
						
							
						
							# call'c' = selected("Sound")
							sl = Get total duration
							# b = d + 1
							#select call'd'
							#plus src
							# plus call'b'
							#Remove
							
							
							# # printline 'sl'
						endif
						c = c + 1

					until sl >= max_length_of_signal
				else 
						intcallnew = intcall*(randomUniform(1-('var_intcall'), 1+('var_intcall')))
						cl_mod = cl*(randomUniform(1-('var_cl')/2, 1+('var_cl')/2))
						intcall_mod = cl_mod+intcallnew
						f_mod = minf*(randomUniform(1-('var_f')/2, 1+('var_f')/2))
						Create PitchTier... source 0 intcall_mod
						src = selected("PitchTier")

					
						Add point... 0 f_mod*(randomUniform(1-('contour_change')/2, 1))
						Add point... cl_mod f_mod*(randomUniform(1+('contour_change')/2, 1))
						Add point... cl_mod+0.000000001 0


					#if reality = 1
					#	To Sound (sine)... 44100
					#elsif reality = 2
						To Sound (pulse train)... 44100 1 0.05 2000 0
					#elsif reality = 3
					#	To Sound (phonation)... 44100 1 0.05 0.7 0.03 3 4 0
					#elsif reality = 4
					#	To Sound (phonation)... 44100 1 0.05 0.7 0.03 3 4 1
					#endif

					zc = Get nearest zero crossing... 1 cl_mod+0.01
					#printline 'cl_mod''tab$''zc'
					Set part to zero... 'zc' 'intcall_mod' at exactly these times
					Fade in... 0 0 0.01 yes
					Fade out... 0 cl_mod-0.01 0.01 yes
					
					catch = selected("Sound")
						#filtering
					f1_mod = f1*(randomUniform(1-('var_f')/2, 1+('var_f')/2))
					dF_mod = dF*(randomUniform(1-('var_f')/2, 1+('var_f')/2))
					Create FormantGrid... tr 0 'intcall_mod' 'fnum' 'f1_mod' 'dF_mod' 60 50
					fg = selected("FormantGrid")
					plus 'catch'
					Filter
					call_f = selected("Sound")
					select 'fg'
					plus 'catch'
					Remove

					select 'call_f'
					call'c' = selected("Sound")
					sl = Get total duration
					
					if sl < max_length_of_signal
						Create Sound from formula... x 1 0 'max_length_of_signal'-'sl' 44100 0
						plus  call'c'
						Concatenate

						call'c' = selected("Sound")
					endif
				endif
				#printline 'c''tab$''d'
				if c = 0
					f = c
				elsif c > 0
					f = c - 1
				endif
				select call'f'
				Save as WAV file... \07_complex_fel\sound_'minf'_'cl'.wav
				#plus call_0
				#plus src
				select all
				Remove
				
				min_cl = min_cl + cl_step
				# printline 'cl''tab$''min_cl'
			until min_cl >= max_length_of_signal

			minf = minf + step

		until minf >= maxf
	endif


	level = level + 1

until level = 8
